# Supplementary material for: Bioinformatics analysis and experimental verification of the cancer-promoting effect of DHODH in clear cell renal cell carcinoma
Source: Sci Rep. 2024 May 25;14:11985. doi: 10.1038/s41598-024-62738-0 (PMC11127953; doi:10.1038/s41598-024-62738-0)
Supplement: Supplementary file 2 — Supplementary Table 1. [file 41598_2024_62738_MOESM2_ESM.xlsx]

## Sheet: TIMER2.0.DHODH.Outcome
cancer	z_score	p
LGG	3.89632	9.77e-05
SARC	2.94995	0.00317828
HNSC-HPV+	2.41306	0.015819
BLCA	2.11526	0.0344079
THCA	1.65625	0.0976717
BRCA	1.6126	0.106831
HNSC	1.50304	0.132829
BRCA-Basal	1.48053	0.138733
UVM	1.46799	0.142106
COAD	1.25229	0.210465
BRCA-LumA	1.15031	0.250014
PRAD	0.93904	0.34771
PAAD	0.929557	0.3526
HNSC-HPV-	0.871143	0.383676
ACC	0.843988	0.398676
SKCM-Metastasis	0.790319	0.429342
TGCT	0.789143	0.430028
CHOL	0.689304	0.490632
CESC	0.531973	0.594745
ESCA	0.284506	0.776023
SKCM	0.25531	0.798484
STAD	0.224001	0.822757
BRCA-Her2	-0.0630941	0.949692
KICH	-0.143868	0.885605
DLBC	-0.230739	0.817517
LAML	-0.327548	0.743253
GBM	-0.35714	0.720987
LUSC	-0.376959	0.706204
UCS	-0.385474	0.699886
SKCM-Primary	-0.398816	0.690029
BRCA-LumB	-0.410532	0.681416
OV	-0.73313	0.463479
LUAD	-0.742032	0.458068
PCPG	-0.791486	0.428661
UCEC	-0.869963	0.384321
READ	-0.973543	0.330283
THYM	-1.07697	0.281495
LIHC	-1.39775	0.16219
KIRP	-3.46363	0.000532948
KIRC	-3.7256	0.000194851
MESO	-3.74336	0.000181575
