# Supplementary material for: Bioinformatics analysis and experimental verification of the cancer-promoting effect of DHODH in clear cell renal cell carcinoma
Source: Sci Rep. 2024 May 25;14:11985. doi: 10.1038/s41598-024-62738-0 (PMC11127953; doi:10.1038/s41598-024-62738-0)
Supplement: Supplementary file 3 — Supplementary Table 2. [file 41598_2024_62738_MOESM3_ESM.xlsx]

## Sheet: Sheet1
drug	CTRP	GDSC
Afatinib	0.0336802	0.105016
Axitinib	-0.12307	-0.104081
AZD6482	-0.00344973	0.0704416
AZD7762	-0.183547	-0.118431
AZD8055	-0.126873	-0.149365
Belinostat	-0.290511	-0.0754631
Bexarotene	-0.14485	-0.0827712
BI-2536	-0.281788	-0.051362
BMS-536924	-0.0392379	-0.0607366
BMS-754807	-0.0193786	-0.0155807
Bortezomib	-0.0660652	-0.0136959
Bosutinib	-0.0784112	-0.0538616
CAL-101	0.00120879	-0.0408446
CHIR-99021	-0.0452337	0.076845
Crizotinib	-0.12692	-0.0485648
Dabrafenib	-0.209639	-0.0742972
Dasatinib	0.0763078	0.133335
Docetaxel	-0.264966	0.0236066
Doxorubicin	-0.19421	-0.019658
Erlotinib	-0.000717571	0.0957081
Etoposide	-0.19409	-0.0513543
EX-527	0.049698	0.0118974
Foretinib	-0.0895	-0.0401663
Gefitinib	-0.00391351	0.0672832
Gemcitabine	-0.209296	-0.124539
Imatinib	-0.0725615	-0.0665595
KU-55933	-0.118184	-0.0468819
Lapatinib	0.0157043	0.174454
Linifanib	-0.169158	-0.0932324
Masitinib	-0.0897539	-0.116845
Methotrexate	-0.268938	-0.154003
MG-132	-0.0973507	-0.0447084
MK-2206	-0.0689927	-0.0200333
Navitoclax	-0.0121171	-0.0163344
Nilotinib	-0.0398824	-0.101158
Olaparib	-0.0985736	0.0572104
OSI-027	-0.0831604	-0.076712
OSI-930	-0.156634	-0.106979
PAC-1	-0.114643	-0.0616684
Paclitaxel	-0.18953	0.00571393
Parthenolide	-0.0285718	-0.0336472
Pazopanib	-0.165629	0.0133293
PHA-793887	-0.228026	-0.144515
PI-103	-0.0774193	-0.082959
PIK-93	-0.0584371	-0.113423
piperlongumine	-0.173807	-0.0027583
Ruxolitinib	-0.148807	-0.0376654
Saracatinib	0.0638854	0.053733
selumetinib	0.00586652	-0.0370306
SN-38	-0.141272	0.0511182
SNX-2112	-0.209402	-0.119591
Sorafenib	-0.10342	-0.142827
Sunitinib	-0.0992582	-0.149436
Tamoxifen	-0.0261763	0.0321197
Temozolomide	-0.0626802	-0.0461975
Temsirolimus	-0.0330684	-0.0458992
Tivozanib	-0.0459757	-0.0524651
TPCA-1	-0.140097	-0.146415
Trametinib	-0.0167109	-0.0490109
Tubastatin A	-0.0519048	-0.0841483
UNC0638	-0.012313	-0.0456174
Veliparib	0.0110984	-0.057954
Vorinostat	-0.176666	-0.167946
YK 4-279	-0.186141	-0.0835866
ZSTK474	-0.0223911	-0.0875262
