# Supplementary material for: Bioinformatics analysis and experimental verification of the cancer-promoting effect of DHODH in clear cell renal cell carcinoma
Source: Sci Rep. 2024 May 25;14:11985. doi: 10.1038/s41598-024-62738-0 (PMC11127953; doi:10.1038/s41598-024-62738-0)
Supplement: Supplementary file 4 — Supplementary Table 3. [file 41598_2024_62738_MOESM4_ESM.xlsx]

## Sheet: Sheet 1
ONTOLOGY	ID	Description	GeneRatio	BgRatio	pvalue	p.adjust	qvalue	geneID	Count
BP	GO:1900118	negative regulation of execution phase of apoptosis	10/788	21/18800	3.66623e-09	1.57868e-05	1.43755e-05	CIDEA/MTRNR2L5/MTRNR2L8/MTRNR2L10/MTRNR2L3/MTRNR2L1/MTRNR2L12/MTRNR2L11/MTRNR2L13/MTRNR2L6	10
BP	GO:0048665	neuron fate specification	11/788	30/18800	1.72222e-08	3.70795e-05	3.37647e-05	ISL1/DMRT3/ESRP1/DBX1/NKX2-2/FOXA1/POU4F1/ISL2/OLIG3/GSX2/SOX1	11
BP	GO:1900117	regulation of execution phase of apoptosis	10/788	29/18800	1.53372e-07	0.000212194	0.000193224	CIDEA/MTRNR2L5/MTRNR2L8/MTRNR2L10/MTRNR2L3/MTRNR2L1/MTRNR2L12/MTRNR2L11/MTRNR2L13/MTRNR2L6	10
BP	GO:0010466	negative regulation of peptidase activity	31/788	262/18800	1.97115e-07	0.000212194	0.000193224	ITIH1/SERPINB3/SERPIND1/MMP9/R3HDML/AVP/CST4/EPPIN/ITIH6/KNG1/COL7A1/SPINK4/PI3/SLPI/CSTL1/AHSG/SPINK7/GPC3/SPINK1/CST5/CST2/WFIKKN2/WFDC5/WFDC11/WFDC10B/SERPINA5/SPOCK3/SERPINB4/CARD18/ANXA8L1/ANXA8	31
BP	GO:0048663	neuron fate commitment	14/788	63/18800	2.54673e-07	0.000219324	0.000199717	PAX6/ISL1/DMRT3/ESRP1/DBX1/NKX2-2/FOXA1/LBX1/POU4F1/ISL2/OLIG3/GSX2/SOX1/OLIG1	14
BP	GO:0051346	negative regulation of hydrolase activity	38/788	371/18800	3.76532e-07	0.000236435	0.000215298	ITIH1/SERPINB3/SERPIND1/MMP9/R3HDML/AVP/CST4/EPPIN/ITIH6/APOC3/KNG1/COL7A1/APOA1/PPP4R4/SPINK4/PI3/SLPI/CSTL1/PPP1R1B/LGALS3/AHSG/SPINK7/GPC3/SPINK1/PPP1R14D/CST5/CST2/WFIKKN2/WFDC5/WFDC11/WFDC10B/SERPINA5/SPOCK3/SERPINB4/PLIN5/CARD18/ANXA8L1/ANXA8	38
BP	GO:2000272	negative regulation of signaling receptor activity	14/788	65/18800	3.84358e-07	0.000236435	0.000215298	CBLC/LYPD1/PCSK9/WFIKKN2/ADH7/MTRNR2L5/MTRNR2L8/MTRNR2L10/MTRNR2L3/MTRNR2L1/MTRNR2L12/MTRNR2L11/MTRNR2L13/MTRNR2L6	14
BP	GO:0010951	negative regulation of endopeptidase activity	29/788	251/18800	7.99467e-07	0.000430313	0.000391844	ITIH1/SERPINB3/SERPIND1/MMP9/AVP/CST4/EPPIN/ITIH6/KNG1/COL7A1/SPINK4/PI3/SLPI/CSTL1/AHSG/SPINK7/SPINK1/CST5/CST2/WFIKKN2/WFDC5/WFDC11/WFDC10B/SERPINA5/SPOCK3/SERPINB4/CARD18/ANXA8L1/ANXA8	29
BP	GO:0010469	regulation of signaling receptor activity	23/788	173/18800	9.76189e-07	0.000467052	0.000425299	CACNG4/NEURL1/OPRM1/CGA/EGF/CBLC/CRH/LYPD1/PSCA/PCSK9/GSG1L/WFIKKN2/ADH7/SHISA8/MTRNR2L5/MTRNR2L8/MTRNR2L10/MTRNR2L3/MTRNR2L1/MTRNR2L12/MTRNR2L11/MTRNR2L13/MTRNR2L6	23
BP	GO:0035725	sodium ion transmembrane transport	23/788	177/18800	1.4616e-06	0.000629367	0.000573103	SLC6A15/SLC4A11/HCN2/SLC6A2/ATP4A/ASIC1/SCNN1A/SLC4A9/SLC9A2/SLC34A1/SCN2A/FXYD4/SLC24A2/SLC6A5/SCNN1G/SCNN1B/PCSK9/SLC6A19/SLC9A4/SLC4A5/SLC6A17/ASIC5/SLC6A14	23
BP	GO:0006814	sodium ion transport	28/788	249/18800	2.11606e-06	0.000828343	0.000754291	SLC6A15/SLC4A11/HCN2/SLC6A2/ATP4A/ASIC1/SCNN1A/SLC4A9/SLC9A2/ATP6V1B1/SLC34A1/SCN2A/KLHL3/DRD2/FXYD4/SLC24A2/SLC6A5/SLC38A8/SCNN1G/SCNN1B/PCSK9/SLC6A19/SLC9A4/SLC38A3/SLC4A5/SLC6A17/ASIC5/SLC6A14	28
BP	GO:0010817	regulation of hormone levels	43/788	496/18800	5.70489e-06	0.00204711	0.0018641	CFTR/SYT7/ISL1/PLA2G3/DHRS2/TTR/ACVR1C/EDN3/VGF/FOXA1/NR0B2/CGA/IL6/CYP11A1/CYP1A1/CYP1A2/CRABP2/ECE2/EPHA5/HTR2C/CRH/DRD2/ADCY8/CYP11B1/SSTR5/CCKAR/NKX6-1/SPINK1/SLC30A8/MC4R/SCNN1B/MYRIP/ADIPOQ/BACE2/MAFA/FAM3B/KCNJ11/ADH7/AKR1B10/ADH4/AKR1B15/UGT1A8/ADH1C	43
BP	GO:0055067	monovalent inorganic cation homeostasis	20/788	157/18800	9.44674e-06	0.00294104	0.00267811	CFTR/SLC4A1/OTC/AVP/ATP4A/ATP6V0A4/SCNN1A/SLC4A9/SLC9A2/ATP6V1B1/NPPB/RHBG/RHCG/ATP6V0D2/DRD2/AVPR1A/SCNN1G/SCNN1B/SLC9A4/SLC4A5	20
BP	GO:0097194	execution phase of apoptosis	14/788	84/18800	9.56213e-06	0.00294104	0.00267811	CASP14/ACVR1C/IL6/CIDEA/CIDEC/MTRNR2L5/MTRNR2L8/MTRNR2L10/MTRNR2L3/MTRNR2L1/MTRNR2L12/MTRNR2L11/MTRNR2L13/MTRNR2L6	14
BP	GO:0010896	regulation of triglyceride catabolic process	6/788	14/18800	1.19669e-05	0.00343529	0.00312818	APOA5/APOA4/APOC3/AADAC/APOA1/PLIN5	6
BP	GO:0007588	excretion	12/788	65/18800	1.40826e-05	0.00378997	0.00345115	AQP6/AVP/ATP6V0A4/ATP6V1B1/NPPB/DRD2/AVPR1A/SCNN1G/SCNN1B/CLCNKB/CLCNKA/NPSR1	12
BP	GO:0007586	digestion	18/788	137/18800	1.70429e-05	0.00431686	0.00393094	PRSS3/SI/APOA5/APOA4/APOA1/CHIA/SLC26A7/TFF1/AQP5/SPINK1/CHRM1/GKN1/CEL/MUC13/SLC9A4/NPSR1/CLPSL2/CLPSL1	18
BP	GO:0045165	cell fate commitment	27/788	266/18800	2.12414e-05	0.00508142	0.00462715	PAX6/ISL1/DMRT3/WNT11/ESRP1/WNT2/DBX1/MYF6/IL12B/PROX1/ONECUT2/NEUROD4/SPDEF/NKX2-2/FOXA1/IL6/GATA4/LBX1/BARHL2/POU4F1/ISL2/OLIG3/ERBB4/GSX2/SOX1/OLIG1/WNT7B	27
BP	GO:0045861	negative regulation of proteolysis	32/788	350/18800	3.17392e-05	0.00719311	0.00655006	ITIH1/SERPINB3/SERPIND1/MMP9/R3HDML/AVP/CST4/EPPIN/ITIH6/KNG1/COL7A1/SPINK4/PI3/SLPI/CSTL1/PRKCG/AHSG/SPINK7/GPC3/SPINK1/CST5/CST2/WFIKKN2/WFDC5/WFDC11/WFDC10B/SERPINA5/SPOCK3/SERPINB4/CARD18/ANXA8L1/ANXA8	32
BP	GO:0021515	cell differentiation in spinal cord	10/788	51/18800	4.23952e-05	0.00912768	0.00831169	ISL1/DMRT3/DBX1/NKX2-2/LBX1/ISL2/DRAXIN/OLIG3/GSX2/SOX1	10
BP	GO:0098719	sodium ion import across plasma membrane	7/788	25/18800	5.48543e-05	0.0112477	0.0102422	HCN2/SCNN1A/SLC9A2/SLC34A1/SCNN1G/SCNN1B/SLC9A4	7
BP	GO:0021510	spinal cord development	14/788	99/18800	6.40682e-05	0.0125399	0.0114189	PAX6/ISL1/DMRT3/ACTL6B/DBX1/PROX1/NKX2-2/LBX1/ISL2/DRAXIN/FOXB1/OLIG3/GSX2/SOX1	14
BP	GO:0048732	gland development	36/788	431/18800	7.04854e-05	0.0131961	0.0120164	PAX6/ISL1/OTC/ATP2C2/NTN1/SEMA3C/WNT11/SIX4/BMP7/FA2H/FGL1/WNT2/NEURL1/TFCP2L1/PROX1/APOA1/ONECUT2/FOXA1/CGA/IL6/NKX2-8/NKX2-1/EGF/FGF7/CYP1A1/CRH/DRD2/HAND2/IGF2/PCSK9/NR0B1/CSN3/FOXB1/ERBB4/PLAG1/WNT7B	36
BP	GO:0042886	amide transport	27/788	287/18800	7.97701e-05	0.0143121	0.0130326	CFTR/SYT7/ISL1/SLC38A5/CDH17/FOLR3/ACVR1C/EDN3/VGF/NR0B2/SLC14A2/IL6/MTTP/EPHA5/HTR2C/CRH/DRD2/ADCY8/SSTR5/NKX6-1/SPINK1/SLC30A8/MC4R/MYRIP/MAFA/FAM3B/KCNJ11	27
BP	GO:0021953	central nervous system neuron differentiation	19/788	169/18800	8.95643e-05	0.0154266	0.0140475	PAX6/ISL1/DMRT3/DBX1/PROX1/NKX2-2/LBX1/SLIT2/DRD2/POU4F1/GRID2/ISL2/DRAXIN/LHX8/NKX6-1/OLIG3/GSX2/SOX1/CEND1	19
BP	GO:0009914	hormone transport	27/788	290/18800	9.50772e-05	0.0157463	0.0143386	CFTR/SYT7/ISL1/PLA2G3/TTR/ACVR1C/EDN3/VGF/NR0B2/CGA/IL6/EPHA5/HTR2C/CRH/DRD2/ADCY8/SSTR5/CCKAR/NKX6-1/SPINK1/SLC30A8/MC4R/MYRIP/ADIPOQ/MAFA/FAM3B/KCNJ11	27
BP	GO:0052547	regulation of peptidase activity	37/788	456/18800	0.000102235	0.0160097	0.0145785	PRSS22/ITIH1/SERPINB3/SERPIND1/MMP9/R3HDML/AVP/CST4/EPPIN/ITIH6/KNG1/COL7A1/F3/SPINK4/ACVR1C/PI3/SLPI/SEMG2/CSTL1/PMAIP1/AHSG/SPINK7/GPC3/SPINK1/CST5/CST2/WFIKKN2/WFDC5/UMODL1/WFDC11/WFDC10B/SERPINA5/SPOCK3/SERPINB4/CARD18/ANXA8L1/ANXA8	37
BP	GO:0021517	ventral spinal cord development	9/788	46/18800	0.000104104	0.0160097	0.0145785	PAX6/ISL1/DMRT3/DBX1/NKX2-2/LBX1/ISL2/OLIG3/SOX1	9
BP	GO:0045109	intermediate filament organization	11/788	68/18800	0.000112922	0.0167005	0.0152075	KRT34/KRT7/KRT6C/BFSP2/KRT13/KRT79/KRT5/KRT3/KRT77/KRT39/KRT35	11
BP	GO:0098656	anion transmembrane transport	24/788	247/18800	0.000119046	0.0167005	0.0152075	CFTR/SLC4A1/SLC38A5/SLC4A11/SLC1A6/SLC4A9/GABRG2/SLC9A2/SLC16A7/SLC34A1/GLRA3/GABRA6/SLC26A7/SLC22A8/GRM1/SLC24A2/SLC6A5/SLC26A5/ANO5/SLC16A11/SLC9A4/GABRR3/SLC38A3/SLC4A5	24
BP	GO:0048934	peripheral nervous system neuron differentiation	5/788	13/18800	0.000124109	0.0167005	0.0152075	ISL1/ONECUT2/POU4F1/ISL2/HAND2	5
BP	GO:0048935	peripheral nervous system neuron development	5/788	13/18800	0.000124109	0.0167005	0.0152075	ISL1/ONECUT2/POU4F1/ISL2/HAND2	5
BP	GO:0046879	hormone secretion	26/788	281/18800	0.000140693	0.0183582	0.0167171	CFTR/SYT7/ISL1/PLA2G3/ACVR1C/EDN3/VGF/NR0B2/CGA/IL6/EPHA5/HTR2C/CRH/DRD2/ADCY8/SSTR5/CCKAR/NKX6-1/SPINK1/SLC30A8/MC4R/MYRIP/ADIPOQ/MAFA/FAM3B/KCNJ11	26
BP	GO:0030072	peptide hormone secretion	22/788	220/18800	0.000149158	0.0184017	0.0167566	CFTR/SYT7/ISL1/ACVR1C/EDN3/VGF/NR0B2/IL6/EPHA5/HTR2C/CRH/DRD2/ADCY8/SSTR5/NKX6-1/SPINK1/SLC30A8/MC4R/MYRIP/MAFA/FAM3B/KCNJ11	22
BP	GO:0030004	cellular monovalent inorganic cation homeostasis	14/788	107/18800	0.000150571	0.0184017	0.0167566	CFTR/SLC4A1/AVP/ATP4A/ATP6V0A4/SCNN1A/SLC4A9/SLC9A2/ATP6V0D2/AVPR1A/SCNN1G/SCNN1B/SLC9A4/SLC4A5	14
BP	GO:0015701	bicarbonate transport	7/788	29/18800	0.000153846	0.0184017	0.0167566	CFTR/SLC4A1/SLC4A11/SLC4A9/SLC26A7/SLC26A5/SLC4A5	7
BP	GO:0045923	positive regulation of fatty acid metabolic process	8/788	39/18800	0.000178078	0.0193738	0.0176418	PLA2G3/AVP/APOA5/APOA4/APOA1/AVPR1A/ADIPOQ/PLIN5	8
BP	GO:0001708	cell fate specification	13/788	96/18800	0.000181273	0.0193738	0.0176418	PAX6/ISL1/DMRT3/WNT11/ESRP1/DBX1/NKX2-2/FOXA1/POU4F1/ISL2/OLIG3/GSX2/SOX1	13
BP	GO:0015849	organic acid transport	28/788	318/18800	0.000184046	0.0193738	0.0176418	SLC7A14/SLC38A5/SLC6A15/PLA2G3/AVP/SLC1A6/FOLR3/SLC27A6/SLC16A7/SLC7A10/NR0B2/CRABP2/SLC26A7/DRD2/GRM1/FGF19/SLC6A5/AVPR1A/SLC38A8/PLA2G4F/SLC26A5/SLC16A11/SLC6A19/ERFE/PLA2G2A/SLC38A3/SLC6A17/SLC6A14	28
BP	GO:0030238	male sex determination	5/788	14/18800	0.000186411	0.0193738	0.0176418	INSRR/SIX4/FGF9/DMRT1/NR0B1	5
BP	GO:0030902	hindbrain development	17/788	150/18800	0.000187531	0.0193738	0.0176418	MYO16/CTNNA2/BMP7/OTX1/PROX1/HOXB1/EGF/KLHL1/POU4F1/GRID2/EN2/CKB/HAP1/SPTBN2/GSX2/CEND1/TRNP1	17
BP	GO:0034368	protein-lipid complex remodeling	7/788	30/18800	0.000193468	0.0193738	0.0176418	PLA2G3/APOA5/APOA4/APOC3/APOA1/MTTP/PLA2G2A	7
BP	GO:0034369	plasma lipoprotein particle remodeling	7/788	30/18800	0.000193468	0.0193738	0.0176418	PLA2G3/APOA5/APOA4/APOC3/APOA1/MTTP/PLA2G2A	7
BP	GO:0002790	peptide secretion	22/788	225/18800	0.000205996	0.0197415	0.0179766	CFTR/SYT7/ISL1/ACVR1C/EDN3/VGF/NR0B2/IL6/EPHA5/HTR2C/CRH/DRD2/ADCY8/SSTR5/NKX6-1/SPINK1/SLC30A8/MC4R/MYRIP/MAFA/FAM3B/KCNJ11	22
BP	GO:0007416	synapse assembly	19/788	180/18800	0.000206309	0.0197415	0.0179766	NTN1/SIX4/SRPX2/GABRG2/SLITRK3/GJA10/DRD2/KIRREL3/POU4F1/GRID2/ADGRF1/LRRTM1/IGFN1/LRFN5/LRTM2/CEL/SPTBN2/ERBB4/DNER	19
BP	GO:0022412	cellular process involved in reproduction in multicellular organism	33/788	406/18800	0.000230833	0.0211727	0.0192799	CFTR/PLA2G3/ADAM2/SPAM1/GALNTL5/NEURL1/FOLR3/PACRG/SPACA1/PAEP/SEMG2/CRISP1/CCNA1/DMRT1/BMPR1B/SLIT2/ASZ1/SEPTIN14/KIT/ADAD1/SPINK1/DEFB1/SOHLH1/SUN5/ELSPBP1/BNC1/GPR149/C14orf39/TEX19/ZPBP2/BSPH1/SERPINA5/SYCP1	33
BP	GO:0015698	inorganic anion transport	19/788	182/18800	0.000238025	0.0211727	0.0192799	CFTR/SLC4A1/CLCA1/AQP6/SLC4A11/SLC4A9/GABRG2/SLC34A1/GLRA3/GABRA6/SLC26A7/SLC22A8/BSND/SLC26A5/ANO5/GABRR3/CLCNKB/CLCNKA/SLC4A5	19
BP	GO:0015804	neutral amino acid transport	9/788	51/18800	0.000238407	0.0211727	0.0192799	SLC38A5/SLC6A15/SLC1A6/SLC7A10/SLC6A5/SLC6A19/SLC38A3/SLC6A17/SLC6A14	9
BP	GO:0048240	sperm capacitation	7/788	31/18800	0.000240934	0.0211727	0.0192799	CFTR/PAEP/SEMG2/SPINK1/DEFB1/ELSPBP1/BSPH1	7
BP	GO:0032328	alanine transport	5/788	15/18800	0.000269997	0.0232521	0.0211735	SLC38A5/SLC7A10/SLC38A3/SLC6A17/SLC6A14	5
BP	GO:0045723	positive regulation of fatty acid biosynthetic process	6/788	23/18800	0.000290993	0.0245689	0.0223725	PLA2G3/AVP/APOA5/APOA4/APOA1/AVPR1A	6
BP	GO:0034367	protein-containing complex remodeling	7/788	32/18800	0.000297342	0.0246222	0.0224211	PLA2G3/APOA5/APOA4/APOC3/APOA1/MTTP/PLA2G2A	7
BP	GO:0015833	peptide transport	23/788	249/18800	0.000342158	0.0277987	0.0253136	CFTR/SYT7/ISL1/CDH17/ACVR1C/EDN3/VGF/NR0B2/IL6/EPHA5/HTR2C/CRH/DRD2/ADCY8/SSTR5/NKX6-1/SPINK1/SLC30A8/MC4R/MYRIP/MAFA/FAM3B/KCNJ11	23
BP	GO:0050878	regulation of body fluid levels	31/788	382/18800	0.000362854	0.0287964	0.0262221	CFTR/SLC4A1/F7/F11/APOH/SERPIND1/AVP/FA2H/COMP/NEURL1/SCNN1A/KNG1/ATP6V1B1/F3/NPPB/C4BPB/IL6/DRD2/AQP5/SPINK1/SCNN1G/SCNN1B/CHRM1/CEL/CSN3/FOXB1/SAA1/ERBB4/SLC4A5/PRSS56/ANXA8	31
BP	GO:0042475	odontogenesis of dentin-containing tooth	12/788	90/18800	0.000367813	0.0287964	0.0262221	CFTR/DMRT3/BMP7/ODAM/SLC34A1/MMP20/RSPO2/LHX8/HAND2/KLK4/AMBN/AMTN	12
BP	GO:0060078	regulation of postsynaptic membrane potential	15/788	131/18800	0.000393302	0.0302421	0.0275385	ADRB1/RIMS1/CHRNA4/OPRM1/GABRG2/GLRA3/GABRA6/DRD2/GRID2/GRM1/CHRM1/CHRNA9/KCND2/INSYN2A/INSYN1	15
BP	GO:0034308	primary alcohol metabolic process	13/788	105/18800	0.000444025	0.0335434	0.0305447	HAO1/TTR/ALDH3B2/CYP11A1/CYP1A1/CYP1A2/CYP11B1/SCNN1B/ADH7/AKR1B10/ADH4/AKR1B15/ADH1C	13
BP	GO:0007286	spermatid development	18/788	177/18800	0.000472481	0.0350776	0.0319418	CFTR/PLA2G3/GALNTL5/NEURL1/PACRG/SPACA1/PAEP/SEMG2/SEPTIN14/KIT/ADAD1/SPINK1/DEFB1/SUN5/ELSPBP1/ZPBP2/BSPH1/SYCP1	18
BP	GO:0034765	regulation of ion transmembrane transport	36/788	476/18800	0.000486518	0.0352228	0.0320739	CFTR/KCNG1/TMEM38A/CACNG4/BDKRB1/MMP9/OPRM1/KCNJ13/EDN3/KCNK15/SLC34A1/SCN2A/METTL21C/CRH/DRD2/FXYD4/LRRC52/JSRP1/PCSK9/GSG1L/SLN/SLC26A5/KCNG3/HAP1/DPP10/CD19/CACNB4/KCND2/CLCNKB/TRDN/CLCNKA/NPSR1/KCNJ11/KCNU1/SHISA8/STRIT1	36
BP	GO:0055078	sodium ion homeostasis	9/788	56/18800	0.000492562	0.0352228	0.0320739	AVP/ATP4A/SCNN1A/ATP6V1B1/NPPB/DRD2/AVPR1A/SCNN1G/SCNN1B	9
BP	GO:0006885	regulation of pH	12/788	93/18800	0.000498975	0.0352228	0.0320739	CFTR/SLC4A1/AVP/ATP6V0A4/SLC4A9/SLC9A2/ATP6V1B1/RHCG/ATP6V0D2/AVPR1A/SLC9A4/SLC4A5	12
BP	GO:0051006	positive regulation of lipoprotein lipase activity	4/788	10/18800	0.000525293	0.0353423	0.0321828	APOH/APOA5/APOA4/APOA1	4
BP	GO:1900003	regulation of serine-type endopeptidase activity	4/788	10/18800	0.000525293	0.0353423	0.0321828	SEMG2/SPINK1/ANXA8L1/ANXA8	4
BP	GO:1902571	regulation of serine-type peptidase activity	4/788	10/18800	0.000525293	0.0353423	0.0321828	SEMG2/SPINK1/ANXA8L1/ANXA8	4
BP	GO:0030073	insulin secretion	18/788	179/18800	0.00054064	0.0355132	0.0323384	CFTR/SYT7/ISL1/ACVR1C/VGF/NR0B2/IL6/EPHA5/DRD2/ADCY8/SSTR5/NKX6-1/SLC30A8/MC4R/MYRIP/MAFA/FAM3B/KCNJ11	18
BP	GO:0052548	regulation of endopeptidase activity	33/788	426/18800	0.000544326	0.0355132	0.0323384	ITIH1/SERPINB3/SERPIND1/MMP9/AVP/CST4/EPPIN/ITIH6/KNG1/COL7A1/F3/SPINK4/ACVR1C/PI3/SLPI/SEMG2/CSTL1/PMAIP1/AHSG/SPINK7/SPINK1/CST5/CST2/WFIKKN2/WFDC5/WFDC11/WFDC10B/SERPINA5/SPOCK3/SERPINB4/CARD18/ANXA8L1/ANXA8	33
BP	GO:0007218	neuropeptide signaling pathway	13/788	108/18800	0.000583862	0.0371988	0.0338733	NPFFR2/GPR143/CALCA/OPRM1/NPPB/PYY/NXPH2/GLRA3/SSTR5/TAC3/GPR149/GPR139/NPSR1	13
BP	GO:0019730	antimicrobial humoral response	14/788	122/18800	0.000594238	0.0371988	0.0338733	PRSS3/PI3/SLPI/SEMG2/JCHAIN/IL36RN/KLK3/REG3G/CXCL13/DEFB1/REG3A/WFDC5/WFDC11/WFDC10B	14
BP	GO:0045026	plasma membrane fusion	6/788	26/18800	0.000596079	0.0371988	0.0338733	ADAM2/SPAM1/FOLR3/CRISP1/SERPINA5/MYMX	6
BP	GO:0003073	regulation of systemic arterial blood pressure	12/788	95/18800	0.00060668	0.0373195	0.0339832	ADRB1/AVP/CALCA/NPPB/EDN3/TNNI3/KLK3/DRD2/AVPR1A/KLK1/KLK2/SLC4A5	12
BP	GO:0015711	organic anion transport	29/788	361/18800	0.000652022	0.0395438	0.0360086	CFTR/SLC4A1/SLC38A5/SLC6A15/SLC4A11/PLA2G3/AVP/SLC1A6/FOLR3/SLC4A9/SLC27A6/SLC16A7/SLC7A10/NR0B2/MTTP/SLC26A7/DRD2/GRM1/FGF19/SLC6A5/AVPR1A/PLA2G4F/SLC26A5/SLC16A11/PLA2G2A/SLC38A3/SLC4A5/SLC6A17/SLC6A14	29
BP	GO:0007625	grooming behavior	5/788	18/18800	0.000693703	0.0408905	0.037235	AVP/DRD2/CNTNAP4/AVPR1A/MC4R	5
BP	GO:0008217	regulation of blood pressure	18/788	183/18800	0.000702717	0.0408905	0.037235	ADRB1/BDKRB1/AVP/CALCA/NPPB/EDN3/TNNI3/KLK3/DRD2/CYP11B1/AVPR1A/TAC3/KLK1/KLK2/TACR3/ADIPOQ/SLC4A5/GCGR	18
BP	GO:0048515	spermatid differentiation	18/788	183/18800	0.000702717	0.0408905	0.037235	CFTR/PLA2G3/GALNTL5/NEURL1/PACRG/SPACA1/PAEP/SEMG2/SEPTIN14/KIT/ADAD1/SPINK1/DEFB1/SUN5/ELSPBP1/ZPBP2/BSPH1/SYCP1	18
BP	GO:0023061	signal release	34/788	451/18800	0.000729892	0.0413414	0.0376456	CFTR/SYT7/ISL1/RIMS1/PLA2G3/CHRNA4/SYT17/ASIC1/SYT10/OPRM1/ACVR1C/EDN3/PRKCG/VGF/NR0B2/CGA/IL6/UNC13C/EPHA5/HTR2C/CRH/DRD2/ADCY8/SSTR5/CCKAR/NKX6-1/SPINK1/SLC30A8/MC4R/MYRIP/ADIPOQ/MAFA/FAM3B/KCNJ11	34
BP	GO:0071467	cellular response to pH	6/788	27/18800	0.00073948	0.0413414	0.0376456	INSRR/ASIC1/SCNN1A/SCNN1G/SCNN1B/SLC38A3	6
BP	GO:0042742	defense response to bacterium	29/788	364/18800	0.000743463	0.0413414	0.0376456	COCH/EPPIN/IL12B/CCL20/PI3/SLPI/SEMG2/TREM1/VGF/BPIFA2/JCHAIN/IL6/KLK3/REG3G/GSDMC/LCN2/CXCL13/COLEC12/PGLYRP2/DEFB1/SCNN1B/WFDC5/DEFB125/WFDC11/WFDC10B/DEFB132/PLA2G2A/C10orf99/IGLL5	29
BP	GO:0046883	regulation of hormone secretion	21/788	231/18800	0.000748869	0.0413414	0.0376456	CFTR/SYT7/ISL1/PLA2G3/ACVR1C/EDN3/NR0B2/IL6/EPHA5/HTR2C/CRH/DRD2/ADCY8/SSTR5/CCKAR/NKX6-1/SPINK1/SLC30A8/MYRIP/ADIPOQ/KCNJ11	21
BP	GO:0006821	chloride transport	13/788	111/18800	0.000759191	0.0413807	0.0376814	CFTR/SLC4A1/CLCA1/GABRG2/GLRA3/GABRA6/SLC26A7/BSND/SLC26A5/ANO5/GABRR3/CLCNKB/CLCNKA	13
BP	GO:0006953	acute-phase response	8/788	48/18800	0.000783292	0.0414076	0.0377059	SAA2/IL6/REG3G/AHSG/REG3A/SAA1/ORM2/ORM1	8
BP	GO:0060579	ventral spinal cord interneuron fate commitment	4/788	11/18800	0.00079815	0.0414076	0.0377059	DMRT3/DBX1/NKX2-2/SOX1	4
BP	GO:0060581	cell fate commitment involved in pattern specification	4/788	11/18800	0.00079815	0.0414076	0.0377059	DMRT3/DBX1/NKX2-2/SOX1	4
BP	GO:0061365	positive regulation of triglyceride lipase activity	4/788	11/18800	0.00079815	0.0414076	0.0377059	APOH/APOA5/APOA4/APOA1	4
BP	GO:0031424	keratinization	11/788	85/18800	0.000824742	0.0417065	0.037978	CASP14/KRT7/IVL/SPRR3/SPRR1A/KRT6C/KRT79/KRT5/KRT3/KRT77/LCE1C	11
BP	GO:0019731	antibacterial humoral response	9/788	60/18800	0.000828051	0.0417065	0.037978	PI3/SLPI/SEMG2/JCHAIN/KLK3/DEFB1/WFDC5/WFDC11/WFDC10B	9
BP	GO:0050808	synapse organization	32/788	419/18800	0.000832968	0.0417065	0.037978	CAMK2B/NTN1/CTNNA2/SNCB/SIX4/SRPX2/NEURL1/GABRG2/SLITRK3/GJA10/UNC13C/ITPKA/DRD2/KIRREL3/POU4F1/GRID2/ADGRF1/LRFN2/NTNG1/LRRTM1/IGFN1/LRFN5/LRTM2/ACTBL2/FRMPD4/SEMA3E/CEL/SPTBN2/ERBB4/CACNB4/DNER/WNT7B	32
BP	GO:0002526	acute inflammatory response	13/788	113/18800	0.000899115	0.0434495	0.0395652	OPRM1/F3/TREM1/SAA2/IL6/REG3G/AHSG/REG3A/SAA1/C2CD4A/C2CD4B/ORM2/ORM1	13
BP	GO:0035036	sperm-egg recognition	8/788	49/18800	0.000902275	0.0434495	0.0395652	ADAM2/SPAM1/FOLR3/PAEP/CRISP1/TEX101/LY6K/ZPBP2	8
BP	GO:0014072	response to isoquinoline alkaloid	6/788	28/18800	0.00090814	0.0434495	0.0395652	OPRM1/PRKCG/PPP1R1B/DRD2/ADCY8/TACR3	6
BP	GO:0043278	response to morphine	6/788	28/18800	0.00090814	0.0434495	0.0395652	OPRM1/PRKCG/PPP1R1B/DRD2/ADCY8/TACR3	6
BP	GO:0002064	epithelial cell development	19/788	203/18800	0.000926962	0.0438626	0.0399414	PAX6/ROS1/GRHL2/TJP3/TFCP2L1/PROX1/ONECUT2/SPDEF/NKX2-2/FOXA1/RAB25/DMRT1/NKX6-1/DACT2/BFSP2/SLC9A4/ADIPOQ/WNT7B/SLC4A5	19
BP	GO:0042391	regulation of membrane potential	32/788	425/18800	0.00105368	0.0493168	0.044908	CFTR/ADRB1/CNGB1/RIMS1/SLC4A11/HCN2/CHRNA4/ASIC1/OPRM1/GABRG2/KCNK15/SLC34A1/POPDC3/SCN2A/PMAIP1/GLRA3/GABRA6/DRD2/HTR3B/GRID2/GRM1/GJD2/CHRM1/SLC26A5/CHRNA9/HTR3C/GABRR3/KCND2/TRDN/KCNJ11/INSYN2A/INSYN1	32
BP	GO:0045104	intermediate filament cytoskeleton organization	11/788	88/18800	0.00110464	0.0504146	0.0459076	KRT34/KRT7/KRT6C/BFSP2/KRT13/KRT79/KRT5/KRT3/KRT77/KRT39/KRT35	11
BP	GO:0021536	diencephalon development	10/788	75/18800	0.00111319	0.0504146	0.0459076	PAX6/ISL1/OTX1/RAX/NKX2-1/DRD2/POU4F1/NR0B1/FOXB1/HAP1	10
BP	GO:0042476	odontogenesis	14/788	130/18800	0.00111751	0.0504146	0.0459076	CFTR/DMRT3/AQP6/BMP7/ODAM/SLC34A1/MMP20/RSPO2/AQP5/LHX8/HAND2/KLK4/AMBN/AMTN	14
BP	GO:0034370	triglyceride-rich lipoprotein particle remodeling	4/788	12/18800	0.00115767	0.0504146	0.0459076	APOA5/APOA4/APOC3/APOA1	4
BP	GO:0034372	very-low-density lipoprotein particle remodeling	4/788	12/18800	0.00115767	0.0504146	0.0459076	APOA5/APOA4/APOC3/APOA1	4
BP	GO:0048521	negative regulation of behavior	4/788	12/18800	0.00115767	0.0504146	0.0459076	CRH/DRD2/MC4R/NPSR1	4
BP	GO:0051004	regulation of lipoprotein lipase activity	5/788	20/18800	0.0011708	0.0504146	0.0459076	APOH/APOA5/APOA4/APOC3/APOA1	5
BP	GO:1901317	regulation of flagellated sperm motility	5/788	20/18800	0.0011708	0.0504146	0.0459076	EPPIN/SEMG2/TEX101/DEFB1/TACR3	5
BP	GO:0042572	retinol metabolic process	8/788	51/18800	0.00118358	0.0504602	0.0459492	TTR/CYP1A1/CYP1A2/ADH7/AKR1B10/ADH4/AKR1B15/ADH1C	8
BP	GO:0007589	body fluid secretion	11/788	89/18800	0.00121372	0.0507407	0.0462046	NEURL1/NPPB/AQP5/SPINK1/SCNN1B/CHRM1/CEL/CSN3/FOXB1/ERBB4/SLC4A5	11
BP	GO:0045103	intermediate filament-based process	11/788	89/18800	0.00121372	0.0507407	0.0462046	KRT34/KRT7/KRT6C/BFSP2/KRT13/KRT79/KRT5/KRT3/KRT77/KRT39/KRT35	11
BP	GO:0090276	regulation of peptide hormone secretion	17/788	177/18800	0.00127172	0.0526541	0.047947	CFTR/SYT7/ISL1/ACVR1C/NR0B2/IL6/EPHA5/HTR2C/CRH/DRD2/ADCY8/SSTR5/NKX6-1/SPINK1/SLC30A8/MYRIP/KCNJ11	17
BP	GO:0098661	inorganic anion transmembrane transport	11/788	90/18800	0.00133151	0.0546045	0.049723	CFTR/SLC4A1/SLC4A11/GABRG2/SLC34A1/GLRA3/GABRA6/SLC26A7/SLC26A5/ANO5/GABRR3	11
BP	GO:0022600	digestive system process	12/788	104/18800	0.00136274	0.0550035	0.0500863	APOA5/APOA4/APOA1/SLC26A7/TFF1/AQP5/SPINK1/CHRM1/CEL/MUC13/SLC9A4/NPSR1	12
BP	GO:0051453	regulation of intracellular pH	10/788	77/18800	0.00136678	0.0550035	0.0500863	CFTR/SLC4A1/AVP/ATP6V0A4/SLC4A9/SLC9A2/ATP6V0D2/AVPR1A/SLC9A4/SLC4A5	10
BP	GO:0007339	binding of sperm to zona pellucida	7/788	41/18800	0.00143163	0.0562844	0.0512527	ADAM2/SPAM1/PAEP/CRISP1/TEX101/LY6K/ZPBP2	7
BP	GO:0010463	mesenchymal cell proliferation	7/788	41/18800	0.00143163	0.0562844	0.0512527	WNT11/BMP7/FGF9/WNT2/FGF7/GPC3/HAND2	7
BP	GO:0030324	lung development	17/788	179/18800	0.00143783	0.0562844	0.0512527	GRHL2/WNT11/FGF9/WNT2/HSD11B1/PROX1/SPDEF/FOXA1/NKX2-8/NKX2-1/FGF7/CYP1A2/GPC3/CRH/RSPO2/CCBE1/WNT7B	17
BP	GO:0001764	neuron migration	16/788	164/18800	0.00148191	0.0574873	0.0523481	PAX6/CAMK2B/NTN1/CTNNA2/NEUROD4/BARHL2/VAX1/DRD2/KIRREL3/SEPTIN14/NTNG1/CCKAR/NKX6-1/OLIG3/SOX1/DNER	16
BP	GO:0002791	regulation of peptide secretion	17/788	180/18800	0.00152752	0.0587278	0.0534777	CFTR/SYT7/ISL1/ACVR1C/NR0B2/IL6/EPHA5/HTR2C/CRH/DRD2/ADCY8/SSTR5/NKX6-1/SPINK1/SLC30A8/MYRIP/KCNJ11	17
BP	GO:0019433	triglyceride catabolic process	6/788	31/18800	0.00159482	0.0590081	0.0537329	APOA5/APOA4/APOC3/AADAC/APOA1/PLIN5	6
BP	GO:0009953	dorsal/ventral pattern formation	11/788	92/18800	0.00159527	0.0590081	0.0537329	PAX6/DMRT3/DBX1/NKX2-2/FOXA1/LMX1B/BMPR1B/CER1/SP8/GSX2/SOX1	11
BP	GO:0019217	regulation of fatty acid metabolic process	11/788	92/18800	0.00159527	0.0590081	0.0537329	PLA2G3/AVP/APOA5/APOA4/APOC3/APOA1/AVPR1A/ERFE/ADIPOQ/PLIN5/UGT1A8	11
BP	GO:0007631	feeding behavior	12/788	106/18800	0.0016082	0.0590081	0.0537329	CALCA/OPRM1/IAPP/PYY/HTR2C/DRD2/POU4F1/UCHL1/HAND2/MC4R/TACR3/NPSR1	12
BP	GO:0021514	ventral spinal cord interneuron differentiation	4/788	13/18800	0.00161704	0.0590081	0.0537329	DMRT3/DBX1/NKX2-2/SOX1	4
BP	GO:0033700	phospholipid efflux	4/788	13/18800	0.00161704	0.0590081	0.0537329	APOA5/APOA4/APOC3/APOA1	4
BP	GO:0030574	collagen catabolic process	7/788	42/18800	0.00165681	0.0590326	0.0537552	MMP9/MMP20/MMP27/MMP13/MMP3/MMP10/MMP26	7
BP	GO:0090207	regulation of triglyceride metabolic process	7/788	42/18800	0.00165681	0.0590326	0.0537552	APOA5/APOA4/APOC3/AADAC/APOA1/THRSP/PLIN5	7
BP	GO:1902476	chloride transmembrane transport	9/788	66/18800	0.00165883	0.0590326	0.0537552	CFTR/SLC4A1/GABRG2/GLRA3/GABRA6/SLC26A7/SLC26A5/ANO5/GABRR3	9
BP	GO:0030216	keratinocyte differentiation	16/788	167/18800	0.00178909	0.061487	0.0559902	PAX6/GRHL2/CASP14/KRT7/REG3G/IL20/IVL/SPRR3/SPRR1A/KRT6C/REG3A/KRT79/KRT5/KRT3/KRT77/LCE1C	16
BP	GO:0030323	respiratory tube development	17/788	183/18800	0.00182543	0.061487	0.0559902	GRHL2/WNT11/FGF9/WNT2/HSD11B1/PROX1/SPDEF/FOXA1/NKX2-8/NKX2-1/FGF7/CYP1A2/GPC3/CRH/RSPO2/CCBE1/WNT7B	17
BP	GO:0090087	regulation of peptide transport	17/788	183/18800	0.00182543	0.061487	0.0559902	CFTR/SYT7/ISL1/ACVR1C/NR0B2/IL6/EPHA5/HTR2C/CRH/DRD2/ADCY8/SSTR5/NKX6-1/SPINK1/SLC30A8/MYRIP/KCNJ11	17
BP	GO:0050905	neuromuscular process	15/788	152/18800	0.00183528	0.061487	0.0559902	CTNNA2/TNNC2/TNNT1/COMP/TNNI3/MYH8/DRD2/PCDH15/POU4F1/GRID2/UCHL1/CCDC78/JSRP1/USH1G/STRIT1	15
BP	GO:0034754	cellular hormone metabolic process	14/788	137/18800	0.00185076	0.061487	0.0559902	DHRS2/TTR/CYP11A1/CYP1A1/CYP1A2/CRABP2/CYP11B1/SCNN1B/ADH7/AKR1B10/ADH4/AKR1B15/UGT1A8/ADH1C	14
BP	GO:0007342	fusion of sperm to egg plasma membrane involved in single fertilization	5/788	22/18800	0.0018551	0.061487	0.0559902	ADAM2/SPAM1/FOLR3/CRISP1/SERPINA5	5
BP	GO:0007530	sex determination	5/788	22/18800	0.0018551	0.061487	0.0559902	INSRR/SIX4/FGF9/DMRT1/NR0B1	5
BP	GO:0035812	renal sodium excretion	5/788	22/18800	0.0018551	0.061487	0.0559902	AVP/ATP6V1B1/NPPB/DRD2/AVPR1A	5
BP	GO:0007281	germ cell development	24/788	299/18800	0.00185632	0.061487	0.0559902	CFTR/PLA2G3/GALNTL5/NEURL1/PACRG/SPACA1/PAEP/SEMG2/DMRT1/BMPR1B/SEPTIN14/KIT/ADAD1/SPINK1/DEFB1/SOHLH1/SUN5/ELSPBP1/BNC1/GPR149/C14orf39/ZPBP2/BSPH1/SYCP1	24
BP	GO:0042044	fluid transport	6/788	32/18800	0.00189423	0.0622604	0.0566944	CFTR/AQP6/SLC4A11/AVP/AQP5/SCNN1B	6
BP	GO:0003009	skeletal muscle contraction	7/788	43/18800	0.00190859	0.0622604	0.0566944	TNNC2/TNNT1/TNNI3/MYH8/CCDC78/JSRP1/STRIT1	7
BP	GO:0050879	multicellular organismal movement	8/788	56/18800	0.00219743	0.0706129	0.0643002	TNNC2/TNNT1/COMP/TNNI3/MYH8/CCDC78/JSRP1/STRIT1	8
BP	GO:0050881	musculoskeletal movement	8/788	56/18800	0.00219743	0.0706129	0.0643002	TNNC2/TNNT1/COMP/TNNI3/MYH8/CCDC78/JSRP1/STRIT1	8
BP	GO:0009988	cell-cell recognition	9/788	69/18800	0.00227243	0.0709274	0.0645867	ADAM2/SPAM1/FOLR3/PAEP/CRISP1/TEX101/LGALS3/LY6K/ZPBP2	9
BP	GO:0010876	lipid localization	32/788	446/18800	0.00227702	0.0709274	0.0645867	CFTR/SLC4A1/SYT7/APOH/PLA2G3/APOA5/APOA4/APOC3/SLC27A6/APOA1/SFTPA1/ACVR1C/NR0B2/IL6/MTTP/CRABP2/CRH/DRD2/FGF19/PLA2G4F/PCSK9/CEL/CIDEA/ERFE/ADIPOQ/TMEM30B/TNFAIP8L3/CIDEC/PLA2G2A/SERPINA5/PLIN5/SMIM22	32
BP	GO:0060541	respiratory system development	18/788	203/18800	0.00228347	0.0709274	0.0645867	GRHL2/WNT11/SIX4/FGF9/WNT2/HSD11B1/PROX1/SPDEF/FOXA1/NKX2-8/NKX2-1/FGF7/CYP1A2/GPC3/CRH/RSPO2/CCBE1/WNT7B	18
BP	GO:0006833	water transport	5/788	23/18800	0.00228958	0.0709274	0.0645867	CFTR/AQP6/SLC4A11/AVP/AQP5	5
BP	GO:0090208	positive regulation of triglyceride metabolic process	5/788	23/18800	0.00228958	0.0709274	0.0645867	APOA5/APOA4/AADAC/APOA1/PLIN5	5
BP	GO:0051962	positive regulation of nervous system development	22/788	270/18800	0.00233958	0.0719589	0.0655259	PAX6/CAMK2B/NTN1/SRPX2/WNT2/NEURL1/OPRM1/SLITRK3/NKX2-2/IL6/ITPKA/CRABP2/SLIT2/DRD2/GRID2/KIT/LRRTM1/NKX6-1/LRTM2/HAP1/GSX2/PLAG1	22
BP	GO:0110148	biomineralization	16/788	172/18800	0.00241896	0.0734196	0.066856	CFTR/WNT11/BMP7/COMP/ODAM/MMP20/MMP13/BMPR1B/AHSG/GPC3/RSPO2/CER1/UCMA/KLK4/AMBN/AMTN	16
BP	GO:0030641	regulation of cellular pH	10/788	83/18800	0.00242118	0.0734196	0.066856	CFTR/SLC4A1/AVP/ATP6V0A4/SLC4A9/SLC9A2/ATP6V0D2/AVPR1A/SLC9A4/SLC4A5	10
BP	GO:0071827	plasma lipoprotein particle organization	7/788	45/18800	0.00250017	0.0752849	0.0685546	PLA2G3/APOA5/APOA4/APOC3/APOA1/MTTP/PLA2G2A	7
BP	GO:0098657	import into cell	20/788	238/18800	0.00253683	0.0758584	0.0690768	HCN2/SLC6A2/SLC1A6/ATP4A/SCNN1A/KCNJ13/SLC9A2/SYNGR3/SLC34A1/CNGA3/DRD2/GRM1/SLC24A2/SLC6A5/SCNN1G/SCNN1B/RAB3B/SLC9A4/KCNJ11/SLC6A14	20
BP	GO:0001523	retinoid metabolic process	10/788	84/18800	0.00264759	0.0786244	0.0715956	TTR/CYP1A1/CYP1A2/CRABP2/ADH7/AKR1B10/ADH4/AKR1B15/UGT1A8/ADH1C	10
BP	GO:0044062	regulation of excretion	5/788	24/18800	0.00279359	0.0823917	0.0750261	AVP/NPPB/DRD2/AVPR1A/NPSR1	5
BP	GO:0042074	cell migration involved in gastrulation	4/788	15/18800	0.00288721	0.0840022	0.0764926	WNT11/GPC3/CER1/MIXL1	4
BP	GO:0060080	inhibitory postsynaptic potential	4/788	15/18800	0.00288721	0.0840022	0.0764926	RIMS1/CHRNA4/INSYN2A/INSYN1	4
BP	GO:0001755	neural crest cell migration	8/788	59/18800	0.00307331	0.0886859	0.0807575	ISL1/SEMA3C/BMP7/EDN3/FGF19/HAND2/SEMA3E/ERBB4	8
BP	GO:0003333	amino acid transmembrane transport	11/788	100/18800	0.00311031	0.0886859	0.0807575	SLC7A14/SLC38A5/SLC6A15/SLC1A6/SLC7A10/GRM1/SLC6A5/SLC38A8/SLC6A19/SLC38A3/SLC6A14	11
BP	GO:0015837	amine transport	11/788	100/18800	0.00311031	0.0886859	0.0807575	SYT7/AVP/CHRNA4/SYT17/SYT10/RHCG/CRH/DRD2/AVPR1A/RAB3B/SLC38A3	11
BP	GO:0006865	amino acid transport	14/788	145/18800	0.0031378	0.0886859	0.0807575	SLC7A14/SLC38A5/SLC6A15/AVP/SLC1A6/SLC7A10/GRM1/SLC6A5/AVPR1A/SLC38A8/SLC6A19/SLC38A3/SLC6A17/SLC6A14	14
BP	GO:0034103	regulation of tissue remodeling	10/788	86/18800	0.00315117	0.0886859	0.0807575	SYT7/IL20RA/CALCA/IL12B/IAPP/IL6/IL21/HAND2/MC4R/SIGLEC15	10
BP	GO:0090279	regulation of calcium ion import	7/788	47/18800	0.00322349	0.0901322	0.0820746	ATP2C2/EPPIN/LGALS3/EGF/SPINK1/SLN/STRIT1	7
BP	GO:0006633	fatty acid biosynthetic process	15/788	162/18800	0.00340332	0.0944666	0.0860214	PLA2G3/AVP/FA2H/ACSBG1/APOA5/APOA4/APOC3/APOA1/ELOVL4/CYP1A1/CYP1A2/AVPR1A/PLA2G4F/FADS6/TECRL	15
BP	GO:0016101	diterpenoid metabolic process	10/788	87/18800	0.00343005	0.0944666	0.0860214	TTR/CYP1A1/CYP1A2/CRABP2/ADH7/AKR1B10/ADH4/AKR1B15/UGT1A8/ADH1C	10
BP	GO:0042180	cellular ketone metabolic process	18/788	211/18800	0.00346295	0.0944666	0.0860214	PLA2G3/AVP/APOA5/APOA4/APOC3/PROX1/APOA1/CYP11A1/CYP11B1/FGF19/AVPR1A/SCNN1B/ERFE/ADIPOQ/AKR1B10/ADH4/PLIN5/UGT1A8	18
BP	GO:0046942	carboxylic acid transport	22/788	279/18800	0.00348763	0.0944666	0.0860214	SLC38A5/SLC6A15/PLA2G3/AVP/SLC1A6/FOLR3/SLC16A7/SLC7A10/NR0B2/SLC26A7/DRD2/GRM1/FGF19/SLC6A5/AVPR1A/PLA2G4F/SLC26A5/SLC16A11/PLA2G2A/SLC38A3/SLC6A17/SLC6A14	22
BP	GO:0018149	peptide cross-linking	6/788	36/18800	0.00353249	0.0944666	0.0860214	PI3/IVL/SPRR3/TGM6/SPRR1A/SPOCK3	6
BP	GO:0060428	lung epithelium development	6/788	36/18800	0.00353249	0.0944666	0.0860214	GRHL2/WNT2/SPDEF/FOXA1/FGF7/WNT7B	6
BP	GO:0071312	cellular response to alkaloid	6/788	36/18800	0.00353249	0.0944666	0.0860214	TMEM38A/OPRM1/SLC34A1/PPP1R1B/ADCY8/MTRNR2L5	6
BP	GO:0050796	regulation of insulin secretion	14/788	147/18800	0.00355401	0.0944666	0.0860214	CFTR/SYT7/ISL1/ACVR1C/NR0B2/IL6/EPHA5/DRD2/ADCY8/SSTR5/NKX6-1/SLC30A8/MYRIP/KCNJ11	14
BP	GO:0071825	protein-lipid complex subunit organization	7/788	48/18800	0.00364011	0.0954674	0.0869328	PLA2G3/APOA5/APOA4/APOC3/APOA1/MTTP/PLA2G2A	7
BP	GO:0010565	regulation of cellular ketone metabolic process	13/788	132/18800	0.00365818	0.0954674	0.0869328	PLA2G3/AVP/APOA5/APOA4/APOC3/PROX1/APOA1/FGF19/AVPR1A/ERFE/ADIPOQ/PLIN5/UGT1A8	13
BP	GO:0035270	endocrine system development	13/788	132/18800	0.00365818	0.0954674	0.0869328	PAX6/ISL1/WNT11/APOA1/ONECUT2/NKX2-2/CGA/IL6/NKX2-1/CRH/DRD2/NKX6-1/NR0B1	13
BP	GO:0034375	high-density lipoprotein particle remodeling	4/788	16/18800	0.00372321	0.0960007	0.0874185	PLA2G3/APOA4/APOC3/APOA1	4
BP	GO:0071468	cellular response to acidic pH	4/788	16/18800	0.00372321	0.0960007	0.0874185	SCNN1A/SCNN1G/SCNN1B/SLC38A3	4
BP	GO:0050994	regulation of lipid catabolic process	8/788	61/18800	0.0037935	0.097231	0.0885388	APOA5/APOA4/APOC3/AADAC/APOA1/CIDEA/HCAR1/PLIN5	8
BP	GO:0042445	hormone metabolic process	19/788	230/18800	0.00386837	0.0985343	0.0897255	DHRS2/TTR/FOXA1/CGA/CYP11A1/CYP1A1/CYP1A2/CRABP2/ECE2/CYP11B1/SLC30A8/SCNN1B/BACE2/ADH7/AKR1B10/ADH4/AKR1B15/UGT1A8/ADH1C	19
BP	GO:0042472	inner ear morphogenesis	11/788	103/18800	0.00391342	0.0985343	0.0897255	NTN1/SIX4/FGF9/OTX1/ATP6V1B1/PROX1/FOXI1/CHRNA9/USH1G/HMX2/POU3F4	11
BP	GO:0006959	humoral immune response	24/788	317/18800	0.00394313	0.0985343	0.0897255	PRSS3/POU2AF1/C9/C4BPA/C4BPB/PI3/SLPI/SEMG2/TREM1/JCHAIN/IL6/IL36RN/KLK3/REG3G/CXCL13/C8A/DEFB1/REG3A/WFDC5/WFDC11/WFDC10B/CR1L/CFHR1/IGLL5	24
BP	GO:0098659	inorganic cation import across plasma membrane	12/788	118/18800	0.00395876	0.0985343	0.0897255	HCN2/ATP4A/SCNN1A/KCNJ13/SLC9A2/SLC34A1/CNGA3/SLC24A2/SCNN1G/SCNN1B/SLC9A4/KCNJ11	12
BP	GO:0099587	inorganic ion import across plasma membrane	12/788	118/18800	0.00395876	0.0985343	0.0897255	HCN2/ATP4A/SCNN1A/KCNJ13/SLC9A2/SLC34A1/CNGA3/SLC24A2/SCNN1G/SCNN1B/SLC9A4/KCNJ11	12
BP	GO:0034377	plasma lipoprotein particle assembly	5/788	26/18800	0.00403439	0.0996564	0.0907473	APOA5/APOA4/APOC3/APOA1/MTTP	5
BP	GO:0032094	response to food	6/788	37/18800	0.00406947	0.0996564	0.0907473	OPRM1/PRKCG/CYP1A1/SCNN1B/CLPSL2/CLPSL1	6
BP	GO:0042304	regulation of fatty acid biosynthetic process	7/788	49/18800	0.00409642	0.0996564	0.0907473	PLA2G3/AVP/APOA5/APOA4/APOC3/APOA1/AVPR1A	7
BP	GO:0046850	regulation of bone remodeling	7/788	49/18800	0.00409642	0.0996564	0.0907473	SYT7/IL20RA/CALCA/IAPP/IL6/MC4R/SIGLEC15	7
CC	GO:0097060	synaptic membrane	39/853	373/19594	4.12226e-07	0.000190036	0.000170965	SYT7/SNAP91/ATP2B3/CACNG4/RIMS1/CHRNA4/SRPX2/SLC6A2/OPRM1/GABRG2/IQSEC3/SLITRK3/PRKCG/SCN2A/UNC13C/GLRA3/GABRA6/DRD2/HTR3B/GRID2/GRM1/CNTNAP4/ADCY8/LRFN2/NTNG1/LRRTM1/LRFN5/SLC6A5/CHRM1/NSG1/GSG1L/CEL/CHRNA9/ERBB4/CHRM2/GABRR3/KCTD16/KCND2/SHISA8	39
CC	GO:0031225	anchored component of membrane	23/853	169/19594	1.23919e-06	0.000285632	0.000256968	CEACAM7/RAB27B/SPAM1/FOLR3/PRMT8/CNTN3/TECTB/TEX101/RHBG/GPC3/LYPD1/LYPD6B/LY6K/NTNG1/PSCA/LY6D/HJV/RAB3B/UMOD/SPACA4/LSAMP/CD177/LY6L	23
CC	GO:0099240	intrinsic component of synaptic membrane	21/853	160/19594	6.36345e-06	0.000860487	0.000774133	SYT7/ATP2B3/CACNG4/OPRM1/GABRG2/SLITRK3/SCN2A/DRD2/GRID2/ADCY8/LRFN2/NTNG1/LRRTM1/LRFN5/SLC6A5/CHRM1/GSG1L/CEL/CHRNA9/ERBB4/KCND2	21
CC	GO:0099699	integral component of synaptic membrane	20/853	149/19594	7.46626e-06	0.000860487	0.000774133	SYT7/ATP2B3/CACNG4/OPRM1/GABRG2/SLITRK3/SCN2A/DRD2/GRID2/ADCY8/LRFN2/LRRTM1/LRFN5/SLC6A5/CHRM1/GSG1L/CEL/CHRNA9/ERBB4/KCND2	20
CC	GO:0099060	integral component of postsynaptic specialization membrane	13/853	77/19594	2.55748e-05	0.002358	0.00212136	CACNG4/GABRG2/SLITRK3/GRID2/LRFN2/LRRTM1/LRFN5/CHRM1/GSG1L/CEL/CHRNA9/ERBB4/KCND2	13
CC	GO:0045095	keratin filament	15/853	102/19594	3.43332e-05	0.00256124	0.00230421	CASP14/KRT7/KRT6C/KRT13/KRT79/KRTAP5-5/KRT5/KRT3/KRTAP10-12/KRT77/KRTAP5-3/KRTAP2-3/KRTAP5-8/KRTAP5-4/KRTAP10-11	15
CC	GO:0098948	intrinsic component of postsynaptic specialization membrane	13/853	80/19594	3.88909e-05	0.00256124	0.00230421	CACNG4/GABRG2/SLITRK3/GRID2/LRFN2/LRRTM1/LRFN5/CHRM1/GSG1L/CEL/CHRNA9/ERBB4/KCND2	13
CC	GO:0034702	ion channel complex	28/853	294/19594	9.2092e-05	0.00516255	0.00464447	CFTR/KCNG1/CNGB1/CACNG4/HCN2/CHRNA4/SCNN1A/GABRG2/SCN2A/CNGA3/GLRA3/GABRA6/HTR3B/GRID2/LRRC52/SCNN1G/SCNN1B/KCNG3/CHRNA9/DPP10/HTR3C/CACNB4/GABRR3/KCND2/CLCNKB/CLCNKA/KCNJ11/SHISA8	28
CC	GO:0016324	apical plasma membrane	32/853	358/19594	0.000100787	0.00516255	0.00464447	CFTR/CEACAM7/RAB27B/PTPRH/AQP6/SLC4A11/SI/GPR143/ATP4A/ATP6V0A4/SCNN1A/ATP6V1B1/SLC34A1/SLC14A2/RHCG/ATP6V0D2/SLC22A8/ADCY8/AQP5/SCNN1G/SCNN1B/UMOD/S100G/MAL/MUC13/SPTBN2/SLC6A19/UMODL1/SLC9A4/SLC38A3/SLC4A5/TMEM114	32
CC	GO:0034364	high-density lipoprotein particle	7/853	27/19594	0.000119478	0.00526512	0.00473675	APOH/APOA5/APOA4/APOC3/APOA1/SAA2/SAA1	7
CC	GO:0062023	collagen-containing extracellular matrix	36/853	429/19594	0.000137594	0.00526512	0.00473675	ITIH1/F7/NTN1/LAMB4/APOH/COCH/MMP9/BMP7/SRPX2/FGL1/COMP/WNT2/APOA4/APOC3/KNG1/COL7A1/ANGPTL1/F3/APOA1/SLPI/LGALS3/FBN3/AHSG/GPC3/PRG3/NTNG1/LGALS4/COL6A5/ADAMTS20/ADIPOQ/AMTN/SERPINA5/SMOC1/ORM2/ORM1/ANXA8	36
CC	GO:0045211	postsynaptic membrane	26/853	271/19594	0.00014377	0.00526512	0.00473675	CACNG4/CHRNA4/OPRM1/GABRG2/IQSEC3/SLITRK3/GLRA3/GABRA6/DRD2/HTR3B/GRID2/GRM1/LRFN2/LRRTM1/LRFN5/CHRM1/NSG1/GSG1L/CEL/CHRNA9/ERBB4/CHRM2/GABRR3/KCTD16/KCND2/SHISA8	26
CC	GO:0042627	chylomicron	5/853	13/19594	0.000148474	0.00526512	0.00473675	APOH/APOA5/APOA4/APOC3/APOA1	5
CC	GO:0099055	integral component of postsynaptic membrane	15/853	118/19594	0.000186763	0.00614985	0.00553269	CACNG4/OPRM1/GABRG2/SLITRK3/DRD2/GRID2/LRFN2/LRRTM1/LRFN5/CHRM1/GSG1L/CEL/CHRNA9/ERBB4/KCND2	15
CC	GO:0098936	intrinsic component of postsynaptic membrane	15/853	123/19594	0.000296054	0.00909872	0.00818563	CACNG4/OPRM1/GABRG2/SLITRK3/DRD2/GRID2/LRFN2/LRRTM1/LRFN5/CHRM1/GSG1L/CEL/CHRNA9/ERBB4/KCND2	15
CC	GO:0045177	apical part of cell	34/853	424/19594	0.000479635	0.0132676	0.0119361	CFTR/CEACAM7/RAB27B/PTPRH/AQP6/SLC4A11/SI/EPB41L4B/GPR143/ATP4A/ATP6V0A4/SCNN1A/SLC4A9/ATP6V1B1/SLC34A1/SLC14A2/RHCG/ATP6V0D2/SLC22A8/ADCY8/AQP5/SCNN1G/SCNN1B/UMOD/S100G/MAL/MUC13/SPTBN2/SLC6A19/UMODL1/SLC9A4/SLC38A3/SLC4A5/TMEM114	34
CC	GO:0042734	presynaptic membrane	16/853	143/19594	0.000504028	0.0132676	0.0119361	SYT7/SNAP91/ATP2B3/RIMS1/SLC6A2/OPRM1/SCN2A/UNC13C/DRD2/CNTNAP4/ADCY8/NTNG1/SLC6A5/CHRM1/ERBB4/KCTD16	16
CC	GO:0099634	postsynaptic specialization membrane	14/853	116/19594	0.00051804	0.0132676	0.0119361	CACNG4/GABRG2/SLITRK3/GRID2/GRM1/LRFN2/LRRTM1/LRFN5/CHRM1/GSG1L/CEL/CHRNA9/ERBB4/KCND2	14
CC	GO:0034358	plasma lipoprotein particle	7/853	36/19594	0.000798303	0.0184009	0.0165543	APOH/APOA5/APOA4/APOC3/APOA1/SAA2/SAA1	7
CC	GO:1990777	lipoprotein particle	7/853	36/19594	0.000798303	0.0184009	0.0165543	APOH/APOA5/APOA4/APOC3/APOA1/SAA2/SAA1	7
CC	GO:0098982	GABA-ergic synapse	10/853	70/19594	0.000861076	0.0189027	0.0170057	ATP2B3/GABRG2/IQSEC3/SLITRK3/DRD2/LRRTM1/LRFN5/ERBB4/KCND2/SLC6A17	10
CC	GO:0005882	intermediate filament	20/853	216/19594	0.00125151	0.0245972	0.0221287	CASP14/KRT34/KRT7/KRT6C/BFSP2/KRT13/KRT79/KRTAP5-5/KRT5/KRT3/KRTAP10-12/KRT77/KRTAP5-3/KRT39/KRT35/KRTAP2-3/KRTAP5-8/KRTAP5-4/KRTAP10-11/SCYGR4	20
CC	GO:0032994	protein-lipid complex	7/853	39/19594	0.00131335	0.0245972	0.0221287	APOH/APOA5/APOA4/APOC3/APOA1/SAA2/SAA1	7
CC	GO:0098889	intrinsic component of presynaptic membrane	10/853	74/19594	0.00133406	0.0245972	0.0221287	SYT7/ATP2B3/OPRM1/SCN2A/DRD2/ADCY8/NTNG1/SLC6A5/CHRM1/ERBB4	10
CC	GO:0034361	very-low-density lipoprotein particle	5/853	20/19594	0.00138726	0.0245972	0.0221287	APOH/APOA5/APOA4/APOC3/APOA1	5
CC	GO:0034385	triglyceride-rich plasma lipoprotein particle	5/853	20/19594	0.00138726	0.0245972	0.0221287	APOH/APOA5/APOA4/APOC3/APOA1	5
CC	GO:0099061	integral component of postsynaptic density membrane	8/853	51/19594	0.00150828	0.0257525	0.0231681	CACNG4/SLITRK3/GRID2/LRFN2/LRFN5/CHRM1/GSG1L/ERBB4	8
CC	GO:0016323	basolateral plasma membrane	20/853	226/19594	0.00215003	0.0335875	0.0302169	SLC4A1/ATP2C2/CDH17/SLC4A11/SLC4A9/ATP6V1B1/RHBG/MTTP/RHCG/SLC26A7/SLC22A8/ADCY8/CLDN8/BSND/UMOD/S100G/SLC26A5/ERBB4/SLC9A4/SLC38A3	20
CC	GO:0032982	myosin filament	5/853	22/19594	0.00219212	0.0335875	0.0302169	MYH13/MYH1/MYH2/MYH8/MYBPC1	5
CC	GO:0099146	intrinsic component of postsynaptic density membrane	8/853	54/19594	0.00219784	0.0335875	0.0302169	CACNG4/SLITRK3/GRID2/LRFN2/LRFN5/CHRM1/GSG1L/ERBB4	8
CC	GO:1902495	transmembrane transporter complex	29/853	377/19594	0.00225859	0.0335875	0.0302169	CFTR/KCNG1/CNGB1/CACNG4/HCN2/CHRNA4/SCNN1A/GABRG2/SCN2A/CNGA3/GLRA3/GABRA6/HTR3B/FXYD4/GRID2/LRRC52/SCNN1G/SCNN1B/KCNG3/CHRNA9/DPP10/HTR3C/CACNB4/GABRR3/KCND2/CLCNKB/CLCNKA/KCNJ11/SHISA8	29
CC	GO:0099056	integral component of presynaptic membrane	9/853	67/19594	0.00239014	0.0344329	0.0309775	SYT7/ATP2B3/OPRM1/SCN2A/DRD2/ADCY8/SLC6A5/CHRM1/ERBB4	9
CC	GO:0005788	endoplasmic reticulum lumen	25/853	311/19594	0.00246646	0.0344557	0.0309979	F7/BPIFB2/SERPIND1/SCG3/APOA5/APOA4/IL12B/KNG1/COL7A1/APOA1/VGF/IL6/MTTP/ERP27/AHSG/IGFBP1/GPC3/TSPAN5/PCSK9/MZB1/ADAMTSL1/AMBN/TRDN/AMTN/WNT7B	25
CC	GO:1990351	transporter complex	30/853	399/19594	0.00269472	0.0365372	0.0328706	CFTR/KCNG1/CNGB1/CACNG4/HCN2/CHRNA4/SCNN1A/GABRG2/SCN2A/CNGA3/GLRA3/GABRA6/HTR3B/FXYD4/GRID2/LRRC52/SCNN1G/SCNN1B/KCNG3/CHRNA9/DPP10/HTR3C/TMEM30B/CACNB4/GABRR3/KCND2/CLCNKB/CLCNKA/KCNJ11/SHISA8	30
CC	GO:0005859	muscle myosin complex	4/853	15/19594	0.00331298	0.0412837	0.0371407	MYH13/MYH1/MYH2/MYH8	4
CC	GO:0098688	parallel fiber to Purkinje cell synapse	4/853	15/19594	0.00331298	0.0412837	0.0371407	ATP2B3/UNC13C/GRID2/SPTBN2	4
CC	GO:0009925	basal plasma membrane	21/853	251/19594	0.00331344	0.0412837	0.0371407	SLC4A1/ATP2C2/CDH17/SLC4A11/SLC4A9/ATP6V1B1/RHBG/MTTP/RHCG/SLC26A7/SLC22A8/ADCY8/CLDN8/AQP5/BSND/UMOD/S100G/SLC26A5/ERBB4/SLC9A4/SLC38A3	21
CC	GO:0016471	vacuolar proton-transporting V-type ATPase complex	5/853	25/19594	0.00396991	0.0481613	0.0433281	ATP6V0A4/ATP6V1B1/ATP6V1C2/ATP6V0D2/ATP6V1G3	5
CC	GO:0045111	intermediate filament cytoskeleton	21/853	257/19594	0.00435687	0.0515004	0.0463321	CASP14/SLC1A6/KRT34/KRT7/KRT6C/BFSP2/KRT13/KRT79/KRTAP5-5/KRT5/KRT3/KRTAP10-12/KRT77/KRTAP5-3/KRT39/KRT35/KRTAP2-3/KRTAP5-8/KRTAP5-4/KRTAP10-11/SCYGR4	21
CC	GO:0072562	blood microparticle	14/853	147/19594	0.0049614	0.0571801	0.0514419	SLC4A1/ITIH1/APOA4/C9/KNG1/APOA1/C4BPA/JCHAIN/AHSG/C8A/HBG2/ORM2/ORM1/CFHR1	14
CC	GO:0035580	specific granule lumen	8/853	62/19594	0.00526839	0.0592373	0.0532926	OLFM4/FOLR3/SLPI/TCN1/LCN2/PRG3/ORM2/ORM1	8
CC	GO:0033176	proton-transporting V-type ATPase complex	5/853	27/19594	0.00561437	0.0616244	0.0554402	ATP6V0A4/ATP6V1B1/ATP6V1C2/ATP6V0D2/ATP6V1G3	5
CC	GO:0032809	neuronal cell body membrane	5/853	28/19594	0.00659437	0.0706978	0.063603	SLC6A2/RGS8/ADCY8/TACR3/KCND2	5
CC	GO:0034707	chloride channel complex	7/853	52/19594	0.00701306	0.0734778	0.066104	CFTR/GABRG2/GLRA3/GABRA6/GABRR3/CLCNKB/CLCNKA	7
CC	GO:0045178	basal part of cell	21/853	269/19594	0.00726776	0.0744542	0.0669824	SLC4A1/ATP2C2/CDH17/SLC4A11/SLC4A9/ATP6V1B1/RHBG/MTTP/RHCG/SLC26A7/SLC22A8/ADCY8/CLDN8/AQP5/BSND/UMOD/S100G/SLC26A5/ERBB4/SLC9A4/SLC38A3	21
CC	GO:0034703	cation channel complex	18/853	221/19594	0.00817754	0.0802097	0.0721603	KCNG1/CNGB1/CACNG4/HCN2/SCNN1A/SCN2A/CNGA3/HTR3B/LRRC52/SCNN1G/SCNN1B/KCNG3/DPP10/HTR3C/CACNB4/KCND2/KCNJ11/SHISA8	18
CC	GO:0033017	sarcoplasmic reticulum membrane	6/853	41/19594	0.00817756	0.0802097	0.0721603	CAMK2B/TMEM38A/JSRP1/SLN/TRDN/STRIT1	6
CC	GO:1904724	tertiary granule lumen	7/853	55/19594	0.00951181	0.091353	0.0821854	PRSS3/MMP9/OLFM4/FOLR3/TCN1/PRG3/ORM1	7
CC	GO:0044298	cell body membrane	5/853	31/19594	0.0102418	0.0963562	0.0866865	SLC6A2/RGS8/ADCY8/TACR3/KCND2	5
MF	GO:0030547	signaling receptor inhibitor activity	14/805	43/18410	2.00707e-09	1.03021e-06	8.9772e-07	IL36RN/LYPD1/PCSK9/WFIKKN2/ADH7/MTRNR2L5/MTRNR2L8/MTRNR2L10/MTRNR2L3/MTRNR2L1/MTRNR2L12/MTRNR2L11/MTRNR2L13/MTRNR2L6	14
MF	GO:0030414	peptidase inhibitor activity	29/805	187/18410	2.83805e-09	1.03021e-06	8.9772e-07	ITIH1/SERPINB3/SERPIND1/R3HDML/AVP/CST4/EPPIN/ITIH6/KNG1/COL7A1/SPINK4/PI3/SLPI/CSTL1/AHSG/SPINK7/GPC3/SPINK1/CST5/CST2/WFIKKN2/WFDC5/UMODL1/WFDC11/WFDC10B/SERPINA5/SPOCK3/SERPINB4/CARD18	29
MF	GO:0048019	receptor antagonist activity	12/805	32/18410	4.53363e-09	1.09714e-06	9.56039e-07	IL36RN/WFIKKN2/ADH7/MTRNR2L5/MTRNR2L8/MTRNR2L10/MTRNR2L3/MTRNR2L1/MTRNR2L12/MTRNR2L11/MTRNR2L13/MTRNR2L6	12
MF	GO:0061134	peptidase regulator activity	31/805	230/18410	2.50076e-08	4.34097e-06	3.78269e-06	PRSS22/ITIH1/SERPINB3/SERPIND1/R3HDML/AVP/CST4/EPPIN/ITIH6/KNG1/COL7A1/SPINK4/PI3/SLPI/CSTL1/AHSG/SPINK7/GPC3/SPINK1/CST5/CST2/MAL/WFIKKN2/WFDC5/UMODL1/WFDC11/WFDC10B/SERPINA5/SPOCK3/SERPINB4/CARD18	31
MF	GO:0017171	serine hydrolase activity	28/805	195/18410	2.98965e-08	4.34097e-06	3.78269e-06	PRSS22/PRSS3/F7/TMPRSS11E/F11/MMP9/AADAC/F3/MMP13/KLK3/MMP3/TMPRSS11D/MMP10/KLK1/KLK4/KLK2/KLK11/PCSK9/KLK15/DPP10/TMPRSS7/OVCH2/TMPRSS2/KLK12/TMPRSS11A/CELA3B/PRSS56/PRSS58	28
MF	GO:0004252	serine-type endopeptidase activity	26/805	174/18410	4.07322e-08	4.92859e-06	4.29474e-06	PRSS22/PRSS3/F7/TMPRSS11E/F11/MMP9/F3/MMP13/KLK3/MMP3/TMPRSS11D/MMP10/KLK1/KLK4/KLK2/KLK11/PCSK9/KLK15/TMPRSS7/OVCH2/TMPRSS2/KLK12/TMPRSS11A/CELA3B/PRSS56/PRSS58	26
MF	GO:0008236	serine-type peptidase activity	27/805	191/18410	7.33356e-08	7.45358e-06	6.495e-06	PRSS22/PRSS3/F7/TMPRSS11E/F11/MMP9/F3/MMP13/KLK3/MMP3/TMPRSS11D/MMP10/KLK1/KLK4/KLK2/KLK11/PCSK9/KLK15/DPP10/TMPRSS7/OVCH2/TMPRSS2/KLK12/TMPRSS11A/CELA3B/PRSS56/PRSS58	27
MF	GO:0004866	endopeptidase inhibitor activity	26/805	180/18410	8.21331e-08	7.45358e-06	6.495e-06	ITIH1/SERPINB3/SERPIND1/AVP/CST4/EPPIN/ITIH6/KNG1/COL7A1/SPINK4/PI3/SLPI/CSTL1/AHSG/SPINK7/SPINK1/CST5/CST2/WFIKKN2/WFDC5/WFDC11/WFDC10B/SERPINA5/SPOCK3/SERPINB4/CARD18	26
MF	GO:0015267	channel activity	48/805	489/18410	1.48024e-07	1.1427e-05	9.95743e-06	CFTR/CLCA1/KCNG1/CNGB1/TMEM38A/PANX2/CACNG4/AQP6/SLC4A11/HCN2/CHRNA4/TMC5/ASIC1/SCNN1A/OPRM1/GABRG2/KCNJ13/KCNK15/RHBG/GJA10/SCN2A/RHCG/CNGA3/GLRA3/GABRA6/SLC26A7/HTR3B/FXYD4/GRID2/SLC24A2/GJD2/AQP5/BSND/LRRC52/SCNN1G/SCNN1B/KCNG3/ANO5/CHRNA9/HTR3C/CACNB4/GABRR3/KCND2/CLCNKB/CLCNKA/KCNJ11/KCNU1/ASIC5	48
MF	GO:0022803	passive transmembrane transporter activity	48/805	490/18410	1.57397e-07	1.1427e-05	9.95743e-06	CFTR/CLCA1/KCNG1/CNGB1/TMEM38A/PANX2/CACNG4/AQP6/SLC4A11/HCN2/CHRNA4/TMC5/ASIC1/SCNN1A/OPRM1/GABRG2/KCNJ13/KCNK15/RHBG/GJA10/SCN2A/RHCG/CNGA3/GLRA3/GABRA6/SLC26A7/HTR3B/FXYD4/GRID2/SLC24A2/GJD2/AQP5/BSND/LRRC52/SCNN1G/SCNN1B/KCNG3/ANO5/CHRNA9/HTR3C/CACNB4/GABRR3/KCND2/CLCNKB/CLCNKA/KCNJ11/KCNU1/ASIC5	48
MF	GO:0061135	endopeptidase regulator activity	26/805	194/18410	3.71802e-07	2.45389e-05	2.13831e-05	ITIH1/SERPINB3/SERPIND1/AVP/CST4/EPPIN/ITIH6/KNG1/COL7A1/SPINK4/PI3/SLPI/CSTL1/AHSG/SPINK7/SPINK1/CST5/CST2/WFIKKN2/WFDC5/WFDC11/WFDC10B/SERPINA5/SPOCK3/SERPINB4/CARD18	26
MF	GO:0048018	receptor ligand activity	46/805	489/18410	9.01305e-07	5.4529e-05	4.75162e-05	SEMA3C/WNT11/BMP7/AVP/FGF9/WNT2/CALCA/IL12B/CCL20/APOA1/TTR/NPPB/IAPP/EDN3/GDF5/VGF/PYY/CCL25/LGALS3/CGA/IL6/IL36G/IL36RN/IL36B/FGF5/IL21/EGF/FGF7/CRH/CER1/CXCL13/FNDC5/TFF1/FGF19/IL20/IGF2/NRG4/SEMA3E/AMBN/ERFE/ADIPOQ/IFNL2/FAM3B/WNT7B/C10orf99/FGF16	46
MF	GO:0004867	serine-type endopeptidase inhibitor activity	17/805	98/18410	1.08323e-06	6.04942e-05	5.27142e-05	ITIH1/SERPINB3/SERPIND1/EPPIN/ITIH6/COL7A1/SPINK4/PI3/SLPI/SPINK7/SPINK1/WFIKKN2/WFDC5/WFDC11/WFDC10B/SERPINA5/SERPINB4	17
MF	GO:0030546	signaling receptor activator activity	46/805	496/18410	1.3362e-06	6.70688e-05	5.84433e-05	SEMA3C/WNT11/BMP7/AVP/FGF9/WNT2/CALCA/IL12B/CCL20/APOA1/TTR/NPPB/IAPP/EDN3/GDF5/VGF/PYY/CCL25/LGALS3/CGA/IL6/IL36G/IL36RN/IL36B/FGF5/IL21/EGF/FGF7/CRH/CER1/CXCL13/FNDC5/TFF1/FGF19/IL20/IGF2/NRG4/SEMA3E/AMBN/ERFE/ADIPOQ/IFNL2/FAM3B/WNT7B/C10orf99/FGF16	46
MF	GO:0004857	enzyme inhibitor activity	39/805	390/18410	1.38572e-06	6.70688e-05	5.84433e-05	ITIH1/SERPINB3/SNCB/GCKR/SERPIND1/R3HDML/AVP/CST4/EPPIN/ITIH6/APOC3/KNG1/COL7A1/SPINK4/PI3/SLPI/CSTL1/PPP1R1B/LGALS3/SLIT2/AHSG/SPINK7/GPC3/SPINK1/PPP1R14D/SLN/CST5/CST2/PKIA/WFIKKN2/WFDC5/UMODL1/WFDC11/WFDC10B/SERPINA5/SPOCK3/SERPINB4/UGT1A8/CARD18	39
MF	GO:0005216	ion channel activity	42/805	442/18410	2.07747e-06	9.42653e-05	8.21422e-05	CFTR/CLCA1/KCNG1/CNGB1/TMEM38A/CACNG4/SLC4A11/HCN2/CHRNA4/TMC5/ASIC1/SCNN1A/OPRM1/GABRG2/KCNJ13/KCNK15/RHBG/SCN2A/RHCG/CNGA3/GLRA3/GABRA6/SLC26A7/HTR3B/FXYD4/GRID2/SLC24A2/BSND/LRRC52/SCNN1G/SCNN1B/KCNG3/ANO5/CHRNA9/HTR3C/CACNB4/GABRR3/KCND2/CLCNKB/CLCNKA/KCNJ11/ASIC5	42
MF	GO:0005539	glycosaminoglycan binding	27/805	234/18410	4.2812e-06	0.000182832	0.000159319	ITIH1/F11/APOH/SERPIND1/BMP7/FGF9/COMP/APOA5/KNG1/H1-1/JCHAIN/FGF7/REG3G/SLIT2/RSPO3/RSPO2/CXCL13/PGLYRP2/LRTM2/ELSPBP1/CEL/REG3A/SAA1/BSPH1/SERPINA5/SPOCK3/SMOC1	27
MF	GO:0015276	ligand-gated ion channel activity	20/805	145/18410	5.20626e-06	0.000198934	0.00017335	CFTR/CNGB1/HCN2/CHRNA4/ASIC1/SCNN1A/GABRG2/KCNJ13/CNGA3/GLRA3/GABRA6/HTR3B/GRID2/SCNN1G/SCNN1B/CHRNA9/HTR3C/GABRR3/KCNJ11/ASIC5	20
MF	GO:0022834	ligand-gated channel activity	20/805	145/18410	5.20626e-06	0.000198934	0.00017335	CFTR/CNGB1/HCN2/CHRNA4/ASIC1/SCNN1A/GABRG2/KCNJ13/CNGA3/GLRA3/GABRA6/HTR3B/GRID2/SCNN1G/SCNN1B/CHRNA9/HTR3C/GABRR3/KCNJ11/ASIC5	20
MF	GO:0022836	gated channel activity	34/805	340/18410	6.52356e-06	0.00023465	0.000204472	CFTR/CLCA1/KCNG1/CNGB1/CACNG4/HCN2/CHRNA4/TMC5/ASIC1/SCNN1A/OPRM1/GABRG2/KCNJ13/SCN2A/CNGA3/GLRA3/GABRA6/HTR3B/GRID2/LRRC52/SCNN1G/SCNN1B/KCNG3/ANO5/CHRNA9/HTR3C/CACNB4/GABRR3/KCND2/CLCNKB/CLCNKA/KCNJ11/KCNU1/ASIC5	34
MF	GO:0004175	endopeptidase activity	40/805	432/18410	6.78739e-06	0.00023465	0.000204472	PRSS22/PRSS3/CLCA1/F7/ADAM7/TMPRSS11E/F11/MMP9/ADAM2/CASP14/F3/USP29/MMP20/MMP27/MMP13/KLK3/ECE2/MMP3/TMPRSS11D/UCHL1/PIP/MMP10/MMP26/KLK1/KLK4/KLK2/KLK11/PCSK9/ADAMTS20/KLK15/NRIP3/TMPRSS7/BACE2/OVCH2/TMPRSS2/KLK12/TMPRSS11A/CELA3B/PRSS56/PRSS58	40
MF	GO:0008201	heparin binding	21/805	168/18410	1.44984e-05	0.000478449	0.000416917	F11/APOH/SERPIND1/BMP7/FGF9/COMP/APOA5/KNG1/H1-1/FGF7/SLIT2/RSPO3/RSPO2/CXCL13/LRTM2/ELSPBP1/CEL/SAA1/BSPH1/SERPINA5/SMOC1	21
MF	GO:0008509	anion transmembrane transporter activity	31/805	315/18410	2.26006e-05	0.000697028	0.000607386	CFTR/SLC4A1/CLCA1/SLC38A5/AQP6/SLC4A11/SLC6A2/SLC1A6/SLC4A9/GABRG2/SLC27A6/SLC9A2/SLC16A7/SLC7A10/GLRA3/GABRA6/SLC26A7/SLC22A8/SLC24A2/BSND/SLC6A5/SLC26A5/ANO5/SLC16A11/SLC9A4/GABRR3/CLCNKB/CLCNKA/SLC38A3/SLC4A5/SLC6A14	31
MF	GO:0030280	structural constituent of skin epidermis	9/805	37/18410	2.30423e-05	0.000697028	0.000607386	PI3/KRT7/SPRR1A/KRT6C/KRT79/KRT5/KRT3/KRT77/KRTAP5-8	9
MF	GO:0015106	bicarbonate transmembrane transporter activity	7/805	22/18410	2.85271e-05	0.000828428	0.000721887	CFTR/SLC4A1/SLC4A11/SLC4A9/SLC26A7/SLC26A5/SLC4A5	7
MF	GO:0015081	sodium ion transmembrane transporter activity	19/805	150/18410	3.0388e-05	0.000848527	0.000739401	SLC6A15/SLC4A11/HCN2/SLC6A2/SLC1A6/ATP4A/ASIC1/SCNN1A/SLC4A9/SLC9A2/SLC34A1/SCN2A/SLC24A2/SLC6A5/SCNN1G/SCNN1B/SLC9A4/SLC4A5/ASIC5	19
MF	GO:0015103	inorganic anion transmembrane transporter activity	19/805	151/18410	3.3367e-05	0.000897202	0.000781816	CFTR/SLC4A1/CLCA1/AQP6/SLC4A11/SLC6A2/SLC4A9/GABRG2/GLRA3/GABRA6/SLC26A7/SLC22A8/BSND/SLC26A5/ANO5/GABRR3/CLCNKB/CLCNKA/SLC4A5	19
MF	GO:0015301	anion:anion antiporter activity	7/805	24/18410	5.36235e-05	0.00134244	0.00116979	SLC4A1/SLC4A11/SLC4A9/SLC26A7/SLC22A8/SLC26A5/SLC4A5	7
MF	GO:0140323	solute:anion antiporter activity	7/805	24/18410	5.36235e-05	0.00134244	0.00116979	SLC4A1/SLC4A11/SLC4A9/SLC26A7/SLC22A8/SLC26A5/SLC4A5	7
MF	GO:0036122	BMP binding	6/805	17/18410	5.60825e-05	0.0013572	0.00118265	COMP/GDF5/BMPR1B/CER1/UCMA/HJV	6
MF	GO:0046873	metal ion transmembrane transporter activity	37/805	428/18410	6.53614e-05	0.00153072	0.00133386	KCNG1/ATP2C2/ATP2B3/SLC6A15/TMEM38A/CACNG4/SLC4A11/HCN2/SLC6A2/SLC1A6/ATP4A/ASIC1/SCNN1A/OPRM1/SLC4A9/KCNJ13/SLC9A2/KCNK15/SLC34A1/SCN2A/FXYD4/SLC24A2/LRRC52/SLC30A8/SLC39A2/SLC6A5/SCNN1G/SCNN1B/KCNG3/NIPAL4/CHRNA9/SLC9A4/CACNB4/KCND2/KCNJ11/SLC4A5/ASIC5	37
MF	GO:0015280	ligand-gated sodium channel activity	5/805	12/18410	9.6708e-05	0.0021417	0.00186626	ASIC1/SCNN1A/SCNN1G/SCNN1B/ASIC5	5
MF	GO:0030594	neurotransmitter receptor activity	15/805	111/18410	9.735e-05	0.0021417	0.00186626	ADRB1/CHRNA4/GABRG2/GLRA3/GABRA6/HTR2C/DRD2/HTR3B/GRID2/GRM1/CHRM1/CHRNA9/HTR3C/CHRM2/GABRR3	15
MF	GO:0015108	chloride transmembrane transporter activity	14/805	99/18410	0.000100365	0.00214308	0.00186747	CFTR/SLC4A1/CLCA1/SLC6A2/GABRG2/GLRA3/GABRA6/SLC26A7/BSND/SLC26A5/ANO5/GABRR3/CLCNKB/CLCNKA	14
MF	GO:0022853	active ion transmembrane transporter activity	25/805	254/18410	0.000136295	0.00282714	0.00246355	CFTR/SLC4A1/ATP2C2/ATP2B3/SLC6A15/SLC4A11/SLC6A2/SLC1A6/ATP4A/SLC4A9/SLC9A2/SLC16A7/SLC34A1/ATP6V1C2/SLC26A7/SLC22A8/ATP6V1G3/SLC24A2/COX7A1/SLC6A5/SLC26A5/SLC9A4/KCNJ11/ATP13A5/SLC4A5	25
MF	GO:0005179	hormone activity	15/805	122/18410	0.000282649	0.00570008	0.00496701	AVP/CALCA/TTR/NPPB/IAPP/EDN3/VGF/PYY/CCL25/CGA/CRH/FNDC5/IGF2/ERFE/ADIPOQ	15
MF	GO:0005452	inorganic anion exchanger activity	5/805	15/18410	0.000328577	0.00644722	0.00561806	SLC4A1/SLC4A11/SLC4A9/SLC22A8/SLC4A5	5
MF	GO:0005254	chloride channel activity	11/805	74/18410	0.000351619	0.00671778	0.00585383	CFTR/CLCA1/GABRG2/GLRA3/GABRA6/SLC26A7/BSND/ANO5/GABRR3/CLCNKB/CLCNKA	11
MF	GO:0098960	postsynaptic neurotransmitter receptor activity	10/805	64/18410	0.000429606	0.00799728	0.00696877	ADRB1/CHRNA4/GABRG2/GABRA6/DRD2/GRID2/GRM1/CHRM1/CHRNA9/CHRM2	10
MF	GO:0099094	ligand-gated cation channel activity	14/805	115/18410	0.000493827	0.00896296	0.00781026	CNGB1/HCN2/CHRNA4/ASIC1/SCNN1A/KCNJ13/CNGA3/HTR3B/SCNN1G/SCNN1B/CHRNA9/HTR3C/KCNJ11/ASIC5	14
MF	GO:0005261	cation channel activity	29/805	345/18410	0.000614961	0.0106607	0.00928965	KCNG1/CNGB1/TMEM38A/CACNG4/SLC4A11/HCN2/CHRNA4/ASIC1/SCNN1A/OPRM1/KCNJ13/KCNK15/RHBG/SCN2A/RHCG/CNGA3/HTR3B/FXYD4/SLC24A2/LRRC52/SCNN1G/SCNN1B/KCNG3/CHRNA9/HTR3C/CACNB4/KCND2/KCNJ11/ASIC5	29
MF	GO:0099528	G protein-coupled neurotransmitter receptor activity	4/805	10/18410	0.000616734	0.0106607	0.00928965	ADRB1/GRM1/CHRM1/CHRM2	4
MF	GO:0004869	cysteine-type endopeptidase inhibitor activity	9/805	56/18410	0.000667633	0.0112721	0.00982246	SERPINB3/AVP/CST4/KNG1/CSTL1/AHSG/CST5/CST2/CARD18	9
MF	GO:0005272	sodium channel activity	8/805	46/18410	0.000769333	0.012694	0.0110615	SLC4A11/HCN2/ASIC1/SCNN1A/SCN2A/SCNN1G/SCNN1B/ASIC5	8
MF	GO:0015291	secondary active transmembrane transporter activity	22/805	240/18410	0.00088286	0.0142435	0.0124117	SLC4A1/SLC6A15/CDH17/SLC4A11/SLC6A2/SLC1A6/SLC4A9/SLC9A2/SLC16A7/SLC34A1/SLC26A7/SLC22A8/SLC24A2/SLC6A5/SLC26A5/SLC16A11/SLC6A19/SLC9A4/SLC38A3/SLC4A5/SLC6A17/SLC6A14	22
MF	GO:0070851	growth factor receptor binding	15/805	139/18410	0.00113002	0.0178346	0.015541	FGF9/IL12B/IL6/IL36G/IL36RN/IL36B/FGF5/IL21/EGF/FGF7/CBLC/FGF19/FAM83B/ERBB4/FGF16	15
MF	GO:0005253	anion channel activity	11/805	87/18410	0.0014097	0.0217753	0.0189749	CFTR/CLCA1/GABRG2/GLRA3/GABRA6/SLC26A7/BSND/ANO5/GABRR3/CLCNKB/CLCNKA	11
MF	GO:0015293	symporter activity	15/805	144/18410	0.00161549	0.0244343	0.0212919	SLC6A15/SLC4A11/SLC6A2/SLC1A6/SLC4A9/SLC16A7/SLC34A1/SLC24A2/SLC6A5/SLC16A11/SLC6A19/SLC38A3/SLC4A5/SLC6A17/SLC6A14	15
MF	GO:0015297	antiporter activity	11/805	89/18410	0.00169904	0.0251735	0.0219361	SLC4A1/SLC4A11/SLC4A9/SLC9A2/SLC26A7/SLC22A8/SLC24A2/SLC26A5/SLC9A4/SLC38A3/SLC4A5	11
MF	GO:0022804	active transmembrane transporter activity	31/805	404/18410	0.00179458	0.0259654	0.0226261	CFTR/SLC4A1/ATP2C2/ATP2B3/SLC6A15/CDH17/SLC4A11/SLC6A2/SLC1A6/ATP4A/SLC4A9/SLC9A2/SLC16A7/SLC34A1/ATP6V1C2/SLC26A7/SLC22A8/ATP6V1G3/SLC24A2/COX7A1/SLC6A5/SLC26A5/SLC16A11/SLC6A19/SLC9A4/KCNJ11/ATP13A5/SLC38A3/SLC4A5/SLC6A17/SLC6A14	31
MF	GO:0015175	neutral amino acid transmembrane transporter activity	7/805	41/18410	0.00182402	0.0259654	0.0226261	SLC38A5/SLC1A6/SLC7A10/SLC6A5/SLC6A19/SLC38A3/SLC6A14	7
MF	GO:0019829	ATPase-coupled cation transmembrane transporter activity	7/805	44/18410	0.00277596	0.0387567	0.0337723	ATP2C2/ATP2B3/ATP4A/ATP6V1C2/ATP6V1G3/KCNJ11/ATP13A5	7
MF	GO:0005546	phosphatidylinositol-4,5-bisphosphate binding	10/805	82/18410	0.0029992	0.0410834	0.0357998	SYT7/SNAP91/SYT10/SDCBP2/GSDMC/AMER2/STXBP6/FRMPD4/AMER3/ANXA8	10
MF	GO:0008188	neuropeptide receptor activity	7/805	45/18410	0.00316566	0.0425605	0.037087	NPFFR2/GPR143/OPRM1/SSTR5/TACR3/GPR139/NPSR1	7
MF	GO:0004222	metalloendopeptidase activity	12/805	111/18410	0.00336098	0.0439865	0.0383295	CLCA1/ADAM7/MMP9/ADAM2/MMP20/MMP27/MMP13/ECE2/MMP3/MMP10/MMP26/ADAMTS20	12
MF	GO:1901681	sulfur compound binding	22/805	267/18410	0.0033929	0.0439865	0.0383295	F11/APOH/SERPIND1/BMP7/FGF9/COMP/APOA5/PRMT8/KNG1/H1-1/FGF7/SLIT2/RSPO3/RSPO2/CXCL13/LRTM2/ELSPBP1/CEL/SAA1/BSPH1/SERPINA5/SMOC1	22
MF	GO:0005125	cytokine activity	20/805	235/18410	0.00353245	0.0448208	0.0390565	WNT11/BMP7/WNT2/IL12B/CCL20/GDF5/CCL25/IL6/IL36G/IL36RN/IL36B/IL21/CER1/CXCL13/IL20/ADIPOQ/IFNL2/FAM3B/WNT7B/C10orf99	20
MF	GO:0015171	amino acid transmembrane transporter activity	10/805	84/18410	0.00358072	0.0448208	0.0390565	SLC7A14/SLC38A5/SLC6A15/SLC1A6/SLC7A10/SLC6A5/SLC38A8/SLC6A19/SLC38A3/SLC6A14	10
MF	GO:0005104	fibroblast growth factor receptor binding	5/805	25/18410	0.00404356	0.0497564	0.0433574	FGF9/FGF5/FGF7/FGF19/FGF16	5
MF	GO:0022824	transmitter-gated ion channel activity	8/805	60/18410	0.0044122	0.0518581	0.0451888	CHRNA4/GABRG2/GLRA3/GABRA6/HTR3B/GRID2/CHRNA9/HTR3C	8
MF	GO:0022835	transmitter-gated channel activity	8/805	60/18410	0.0044122	0.0518581	0.0451888	CHRNA4/GABRG2/GLRA3/GABRA6/HTR3B/GRID2/CHRNA9/HTR3C	8
MF	GO:0005230	extracellular ligand-gated ion channel activity	9/805	73/18410	0.00442866	0.0518581	0.0451888	CHRNA4/GABRG2/GLRA3/GABRA6/HTR3B/GRID2/CHRNA9/HTR3C/GABRR3	9
MF	GO:0008083	growth factor activity	15/805	162/18410	0.00501365	0.0577763	0.0503459	BMP7/FGF9/IL12B/GDF5/VGF/IL6/FGF5/EGF/FGF7/TFF1/FGF19/IGF2/NRG4/AMBN/FGF16	15
MF	GO:0099529	neurotransmitter receptor activity involved in regulation of postsynaptic membrane potential	7/805	49/18410	0.00515485	0.0584753	0.050955	ADRB1/CHRNA4/GABRG2/GABRA6/GRID2/CHRM1/CHRNA9	7
MF	GO:0046943	carboxylic acid transmembrane transporter activity	15/805	164/18410	0.00561123	0.0626732	0.054613	SLC7A14/SLC38A5/SLC6A15/SLC1A6/SLC27A6/SLC16A7/SLC7A10/SLC26A7/SLC6A5/SLC38A8/SLC26A5/SLC16A11/SLC6A19/SLC38A3/SLC6A14	15
MF	GO:0005342	organic acid transmembrane transporter activity	15/805	165/18410	0.00593088	0.0652397	0.0568495	SLC7A14/SLC38A5/SLC6A15/SLC1A6/SLC27A6/SLC16A7/SLC7A10/SLC26A7/SLC6A5/SLC38A8/SLC26A5/SLC16A11/SLC6A19/SLC38A3/SLC6A14	15
MF	GO:0042834	peptidoglycan binding	4/805	18/18410	0.0067965	0.0725626	0.0632306	JCHAIN/REG3G/PGLYRP2/REG3A	4
MF	GO:0099095	ligand-gated anion channel activity	4/805	18/18410	0.0067965	0.0725626	0.0632306	CFTR/GABRG2/GLRA3/GABRA6	4
MF	GO:0019199	transmembrane receptor protein kinase activity	9/805	79/18410	0.00745309	0.0784195	0.0683342	INSRR/ROS1/LTK/ACVR1C/BMPR1B/EPHA5/KIT/HJV/ERBB4	9
MF	GO:0015079	potassium ion transmembrane transporter activity	14/805	154/18410	0.00769694	0.0789195	0.0687699	KCNG1/TMEM38A/HCN2/ATP4A/KCNJ13/SLC9A2/KCNK15/FXYD4/SLC24A2/LRRC52/KCNG3/SLC9A4/KCND2/KCNJ11	14
MF	GO:0008514	organic anion transmembrane transporter activity	16/805	186/18410	0.00771802	0.0789195	0.0687699	CFTR/SLC4A1/SLC38A5/SLC4A11/SLC1A6/SLC4A9/SLC27A6/SLC16A7/SLC7A10/SLC26A7/SLC6A5/SLC26A5/SLC16A11/SLC38A3/SLC4A5/SLC6A14	16
MF	GO:0018455	alcohol dehydrogenase [NAD(P)+] activity	3/805	10/18410	0.00793497	0.080011	0.069721	ADH7/ADH4/ADH1C	3
MF	GO:0030506	ankyrin binding	4/805	19/18410	0.00831563	0.0827007	0.0720648	SLC4A1/RHBG/RHCG/KCNJ11	4
MF	GO:0005544	calcium-dependent phospholipid binding	7/805	54/18410	0.00881076	0.0864407	0.0753239	SYT7/SYT17/SYT10/PLA2G4F/CPNE7/ANXA8L1/ANXA8	7
MF	GO:0030276	clathrin binding	8/805	69/18410	0.0102411	0.099134	0.0863847	SYT7/EPN3/SNAP91/SYT17/SYT10/CALY/NSG1/DNER	8
MF	GO:0031210	phosphatidylcholine binding	5/805	31/18410	0.0104226	0.0995629	0.0867584	APOA5/APOA4/APOA1/JCHAIN/SERPINA5	5
MF	GO:0001161	intronic transcription regulatory region sequence-specific DNA binding	3/805	11/18410	0.0105597	0.0995629	0.0867584	GRHL2/NKX2-1/VAX1	3
KEGG	hsa04080	Neuroactive ligand-receptor interaction	36/331	362/8164	4.56378e-07	0.000130524	0.000122021	PRSS3/ADRB1/NPFFR2/BDKRB1/AVP/CHRNA4/MLNR/CALCA/OPRM1/GABRG2/KNG1/IAPP/EDN3/VGF/PYY/CGA/GLRA3/GABRA6/HTR2C/CRH/DRD2/LYPD6B/GRID2/GRM1/SSTR5/CCKAR/AVPR1A/MC4R/TAC3/CHRM1/TACR3/CHRNA9/CHRM2/GABRR3/NPSR1/GCGR	36
KEGG	hsa04966	Collecting duct acid secretion	8/331	27/8164	7.57723e-06	0.00108354	0.00101296	SLC4A1/ATP4A/ATP6V0A4/ATP6V1B1/ATP6V1C2/ATP6V0D2/ATP6V1G3/CLCNKB	8
KEGG	hsa04610	Complement and coagulation cascades	13/331	85/8164	3.33062e-05	0.00317519	0.00296834	F7/F11/SERPIND1/BDKRB1/C9/KNG1/F3/C4BPA/C4BPB/C8A/SERPINA5/CR1L/CFHR1	13
KEGG	hsa04020	Calcium signaling pathway	23/331	240/8164	0.000105276	0.00752725	0.00703689	ADRB1/CAMK2B/ATP2B3/BDKRB1/TNNC2/FGF9/PRKCG/ITPKA/FGF5/EGF/FGF7/HTR2C/GRM1/ADCY8/FGF19/CCKAR/AVPR1A/CHRM1/TACR3/ERBB4/CHRM2/TRDN/FGF16	23
KEGG	hsa04972	Pancreatic secretion	13/331	102/8164	0.000226588	0.0129608	0.0121165	CFTR/PRSS3/CLCA1/RAB27B/ATP2B3/PLA2G3/PRKCG/CPB1/ADCY8/CCKAR/CEL/PLA2G2A/CELA3B	13
KEGG	hsa00980	Metabolism of xenobiotics by cytochrome P450	10/331	78/8164	0.00113335	0.0463056	0.043289	HSD11B1/ALDH3B2/UGT2B28/CYP1A1/CYP1A2/GSTA3/ADH7/ADH4/UGT1A8/ADH1C	10
KEGG	hsa04721	Synaptic vesicle cycle	10/331	78/8164	0.00113335	0.0463056	0.043289	RIMS1/SLC6A2/SLC1A6/ATP6V0A4/ATP6V1B1/UNC13C/ATP6V1C2/ATP6V0D2/ATP6V1G3/SLC6A5	10
