# Supplementary material for: Bioinformatics analysis and experimental verification of the cancer-promoting effect of DHODH in clear cell renal cell carcinoma
Source: Sci Rep. 2024 May 25;14:11985. doi: 10.1038/s41598-024-62738-0 (PMC11127953; doi:10.1038/s41598-024-62738-0)
Supplement: Supplementary file 5 — Supplementary Table 4. [file 41598_2024_62738_MOESM5_ESM.xlsx]

## Sheet: search_result
ID	Species(miRNA)	Species(Target)	miRNA	Target	Reporter assay	Western blot	qPCR	Microarray	NGS	pSILAC	Other	CLIP-Seq	Sum	Number of paper
MIRT039774	hsa	hsa	hsa-miR-615-3p	DHODH	0	0	0	0	1	0	0	0	1	1
MIRT675844	hsa	hsa	hsa-miR-17-5p	DHODH	0	0	0	0	1	0	0	1	2	4
MIRT675843	hsa	hsa	hsa-miR-20a-5p	DHODH	0	0	0	0	1	0	0	1	2	4
MIRT675839	hsa	hsa	hsa-miR-93-5p	DHODH	0	0	0	0	1	0	0	1	2	4
MIRT675846	hsa	hsa	hsa-miR-106a-5p	DHODH	0	0	0	0	1	0	0	1	2	4
MIRT715238	hsa	hsa	hsa-miR-204-5p	DHODH	0	0	0	0	1	0	0	1	2	2
MIRT715237	hsa	hsa	hsa-miR-211-5p	DHODH	0	0	0	0	1	0	0	1	2	2
MIRT675845	hsa	hsa	hsa-miR-106b-5p	DHODH	0	0	0	0	1	0	0	1	2	4
MIRT665136	hsa	hsa	hsa-miR-373-5p	DHODH	0	0	0	0	1	0	0	1	2	3
MIRT715236	hsa	hsa	hsa-miR-378a-5p	DHODH	0	0	0	0	1	0	0	1	2	2
MIRT675842	hsa	hsa	hsa-miR-20b-5p	DHODH	0	0	0	0	1	0	0	1	2	4
MIRT696770	hsa	hsa	hsa-miR-485-5p	DHODH	0	0	0	0	1	0	0	1	2	2
MIRT696806	hsa	hsa	hsa-miR-515-3p	DHODH	0	0	0	0	1	0	0	1	2	2
MIRT696805	hsa	hsa	hsa-miR-519e-3p	DHODH	0	0	0	0	1	0	0	1	2	2
MIRT675840	hsa	hsa	hsa-miR-526b-3p	DHODH	0	0	0	0	1	0	0	1	2	4
MIRT675841	hsa	hsa	hsa-miR-519d-3p	DHODH	0	0	0	0	1	0	0	1	2	4
MIRT616122	hsa	hsa	hsa-miR-609	DHODH	0	0	0	0	1	0	0	1	2	4
MIRT665135	hsa	hsa	hsa-miR-616-5p	DHODH	0	0	0	0	1	0	0	1	2	3
MIRT715239	hsa	hsa	hsa-miR-623	DHODH	0	0	0	0	1	0	0	1	2	2
MIRT696775	hsa	hsa	hsa-miR-648	DHODH	0	0	0	0	1	0	0	1	2	2
MIRT696793	hsa	hsa	hsa-miR-30c-2-3p	DHODH	0	0	0	0	1	0	0	1	2	2
MIRT696790	hsa	hsa	hsa-miR-30b-3p	DHODH	0	0	0	0	1	0	0	1	2	2
MIRT696799	hsa	hsa	hsa-miR-149-3p	DHODH	0	0	0	0	1	0	0	1	2	2
MIRT696794	hsa	hsa	hsa-miR-30c-1-3p	DHODH	0	0	0	0	1	0	0	1	2	2
MIRT715240	hsa	hsa	hsa-miR-219a-2-3p	DHODH	0	0	0	0	1	0	0	1	2	2
MIRT665134	hsa	hsa	hsa-miR-371a-5p	DHODH	0	0	0	0	1	0	0	1	2	3
MIRT715250	hsa	hsa	hsa-miR-455-3p	DHODH	0	0	0	0	1	0	0	1	2	2
MIRT696802	hsa	hsa	hsa-miR-550a-5p	DHODH	0	0	0	0	1	0	0	1	2	2
MIRT696807	hsa	hsa	hsa-miR-33b-3p	DHODH	0	0	0	0	1	0	0	1	2	2
MIRT696801	hsa	hsa	hsa-miR-890	DHODH	0	0	0	0	1	0	0	1	2	2
MIRT696764	hsa	hsa	hsa-miR-665	DHODH	0	0	0	0	1	0	0	1	2	2
MIRT696781	hsa	hsa	hsa-miR-940	DHODH	0	0	0	0	1	0	0	1	2	2
MIRT715235	hsa	hsa	hsa-miR-1200	DHODH	0	0	0	0	1	0	0	1	2	2
MIRT675849	hsa	hsa	hsa-miR-548n	DHODH	0	0	0	0	1	0	0	1	2	4
MIRT696771	hsa	hsa	hsa-miR-1827	DHODH	0	0	0	0	1	0	0	1	2	2
MIRT715249	hsa	hsa	hsa-miR-1910-5p	DHODH	0	0	0	0	1	0	0	1	2	2
MIRT675833	hsa	hsa	hsa-miR-1976	DHODH	0	0	0	0	1	0	0	1	2	4
MIRT696776	hsa	hsa	hsa-miR-2114-5p	DHODH	0	0	0	0	1	0	0	1	2	2
MIRT675847	hsa	hsa	hsa-miR-548t-5p	DHODH	0	0	0	0	1	0	0	1	2	4
MIRT665138	hsa	hsa	hsa-miR-3613-3p	DHODH	0	0	0	0	1	0	0	1	2	3
MIRT696789	hsa	hsa	hsa-miR-3689a-3p	DHODH	0	0	0	0	1	0	0	1	2	2
MIRT696788	hsa	hsa	hsa-miR-3689b-3p	DHODH	0	0	0	0	1	0	0	1	2	2
MIRT696780	hsa	hsa	hsa-miR-3929	DHODH	0	0	0	0	1	0	0	1	2	2
MIRT616123	hsa	hsa	hsa-miR-4455	DHODH	0	0	0	0	1	0	0	1	2	4
MIRT696778	hsa	hsa	hsa-miR-4478	DHODH	0	0	0	0	1	0	0	1	2	2
MIRT696787	hsa	hsa	hsa-miR-3689c	DHODH	0	0	0	0	1	0	0	1	2	2
MIRT696779	hsa	hsa	hsa-miR-4419b	DHODH	0	0	0	0	1	0	0	1	2	2
MIRT715241	hsa	hsa	hsa-miR-3124-3p	DHODH	0	0	0	0	1	0	0	1	2	2
MIRT715248	hsa	hsa	hsa-miR-3127-3p	DHODH	0	0	0	0	1	0	0	1	2	2
MIRT715244	hsa	hsa	hsa-miR-3140-5p	DHODH	0	0	0	0	1	0	0	1	2	2
MIRT715232	hsa	hsa	hsa-miR-3074-5p	DHODH	0	0	0	0	1	0	0	1	2	2
MIRT696772	hsa	hsa	hsa-miR-4649-3p	DHODH	0	0	0	0	1	0	0	1	2	2
MIRT715242	hsa	hsa	hsa-miR-4680-3p	DHODH	0	0	0	0	1	0	0	1	2	2
MIRT612233	hsa	hsa	hsa-miR-4719	DHODH	0	0	0	0	1	0	0	1	2	7
MIRT696768	hsa	hsa	hsa-miR-4722-5p	DHODH	0	0	0	0	1	0	0	1	2	2
MIRT675837	hsa	hsa	hsa-miR-4722-3p	DHODH	0	0	0	0	1	0	0	1	2	4
MIRT696798	hsa	hsa	hsa-miR-4728-5p	DHODH	0	0	0	0	1	0	0	1	2	2
MIRT675838	hsa	hsa	hsa-miR-4740-3p	DHODH	0	0	0	0	1	0	0	1	2	4
MIRT665137	hsa	hsa	hsa-miR-371b-5p	DHODH	0	0	0	0	1	0	0	1	2	3
MIRT715234	hsa	hsa	hsa-miR-4755-5p	DHODH	0	0	0	0	1	0	0	1	2	2
MIRT696773	hsa	hsa	hsa-miR-4768-3p	DHODH	0	0	0	0	1	0	0	1	2	2
MIRT696803	hsa	hsa	hsa-miR-550a-3-5p	DHODH	0	0	0	0	1	0	0	1	2	2
MIRT715233	hsa	hsa	hsa-miR-5006-3p	DHODH	0	0	0	0	1	0	0	1	2	2
MIRT675829	hsa	hsa	hsa-miR-5089-5p	DHODH	0	0	0	0	1	0	0	1	2	4
MIRT696777	hsa	hsa	hsa-miR-5588-3p	DHODH	0	0	0	0	1	0	0	1	2	2
MIRT616125	hsa	hsa	hsa-miR-5589-5p	DHODH	0	0	0	0	1	0	0	1	2	4
MIRT696774	hsa	hsa	hsa-miR-5690	DHODH	0	0	0	0	1	0	0	1	2	2
MIRT696804	hsa	hsa	hsa-miR-1271-3p	DHODH	0	0	0	0	1	0	0	1	2	2
MIRT675848	hsa	hsa	hsa-miR-548az-5p	DHODH	0	0	0	0	1	0	0	1	2	4
MIRT675831	hsa	hsa	hsa-miR-6506-5p	DHODH	0	0	0	0	1	0	0	1	2	4
MIRT665133	hsa	hsa	hsa-miR-372-5p	DHODH	0	0	0	0	1	0	0	1	2	3
MIRT675832	hsa	hsa	hsa-miR-619-5p	DHODH	0	0	0	0	1	0	0	1	2	4
MIRT696784	hsa	hsa	hsa-miR-887-5p	DHODH	0	0	0	0	1	0	0	1	2	2
MIRT715246	hsa	hsa	hsa-miR-5088-3p	DHODH	0	0	0	0	1	0	0	1	2	2
MIRT675836	hsa	hsa	hsa-miR-6727-3p	DHODH	0	0	0	0	1	0	0	1	2	4
MIRT715243	hsa	hsa	hsa-miR-6734-3p	DHODH	0	0	0	0	1	0	0	1	2	2
MIRT675835	hsa	hsa	hsa-miR-6747-3p	DHODH	0	0	0	0	1	0	0	1	2	4
MIRT715247	hsa	hsa	hsa-miR-6756-3p	DHODH	0	0	0	0	1	0	0	1	2	2
MIRT696765	hsa	hsa	hsa-miR-6771-5p	DHODH	0	0	0	0	1	0	0	1	2	2
MIRT616124	hsa	hsa	hsa-miR-6772-5p	DHODH	0	0	0	0	1	0	0	1	2	4
MIRT616126	hsa	hsa	hsa-miR-6776-5p	DHODH	0	0	0	0	1	0	0	1	2	4
MIRT675830	hsa	hsa	hsa-miR-6778-3p	DHODH	0	0	0	0	1	0	0	1	2	2
MIRT696786	hsa	hsa	hsa-miR-6779-5p	DHODH	0	0	0	0	1	0	0	1	2	2
MIRT696785	hsa	hsa	hsa-miR-6780a-5p	DHODH	0	0	0	0	1	0	0	1	2	2
MIRT696797	hsa	hsa	hsa-miR-6785-5p	DHODH	0	0	0	0	1	0	0	1	2	2
MIRT696792	hsa	hsa	hsa-miR-6788-5p	DHODH	0	0	0	0	1	0	0	1	2	2
MIRT696795	hsa	hsa	hsa-miR-6799-5p	DHODH	0	0	0	0	1	0	0	1	2	2
MIRT696783	hsa	hsa	hsa-miR-6808-5p	DHODH	0	0	0	0	1	0	0	1	2	2
MIRT715245	hsa	hsa	hsa-miR-6832-3p	DHODH	0	0	0	0	1	0	0	1	2	2
MIRT715251	hsa	hsa	hsa-miR-6838-3p	DHODH	0	0	0	0	1	0	0	1	2	2
MIRT696796	hsa	hsa	hsa-miR-6883-5p	DHODH	0	0	0	0	1	0	0	1	2	2
MIRT696769	hsa	hsa	hsa-miR-6884-5p	DHODH	0	0	0	0	1	0	0	1	2	2
MIRT696782	hsa	hsa	hsa-miR-6893-5p	DHODH	0	0	0	0	1	0	0	1	2	2
MIRT696800	hsa	hsa	hsa-miR-7106-5p	DHODH	0	0	0	0	1	0	0	1	2	2
MIRT715231	hsa	hsa	hsa-miR-7152-5p	DHODH	0	0	0	0	1	0	0	1	2	2
MIRT696767	hsa	hsa	hsa-miR-7160-5p	DHODH	0	0	0	0	1	0	0	1	2	2
MIRT696791	hsa	hsa	hsa-miR-1273h-5p	DHODH	0	0	0	0	1	0	0	1	2	2
MIRT696766	hsa	hsa	hsa-miR-7977	DHODH	0	0	0	0	1	0	0	1	2	2
MIRT675834	hsa	hsa	hsa-miR-3653-5p	DHODH	0	0	0	0	1	0	0	1	2	4
MIRT612234	hsa	hsa	hsa-miR-8485	DHODH	0	0	0	0	1	0	0	1	2	7
MIRT029671	hsa	hsa	hsa-miR-26b-5p	DHODH	0	0	0	1	0	0	0	0	1	1
MIRT545689	hsa	hsa	hsa-miR-142-5p	DHODH	0	0	0	0	1	0	0	1	2	2
MIRT328758	hsa	hsa	hsa-miR-561-3p	DHODH	0	0	0	0	1	0	0	1	2	2
MIRT462526	hsa	hsa	hsa-miR-4524a-3p	DHODH	0	0	0	0	1	0	0	1	2	4
MIRT328759	hsa	hsa	hsa-miR-548at-5p	DHODH	0	0	0	0	1	0	0	1	2	2
MIRT545688	hsa	hsa	hsa-miR-5590-3p	DHODH	0	0	0	0	1	0	0	1	2	2
MIRT545690	hsa	hsa	hsa-miR-5692a	DHODH	0	0	0	0	1	0	0	1	2	2
MIRT462525	hsa	hsa	hsa-miR-298	DHODH	0	0	0	0	1	0	0	1	2	6
MIRT462532	hsa	hsa	hsa-miR-302f	DHODH	0	0	0	0	1	0	0	1	2	6
MIRT462524	hsa	hsa	hsa-miR-1273e	DHODH	0	0	0	0	1	0	0	1	2	6
MIRT462527	hsa	hsa	hsa-miR-219b-3p	DHODH	0	0	0	0	1	0	0	1	2	8
MIRT462529	hsa	hsa	hsa-miR-1247-3p	DHODH	0	0	0	0	1	0	0	1	2	6
MIRT462530	hsa	hsa	hsa-miR-6511a-5p	DHODH	0	0	0	0	1	0	0	1	2	6
MIRT462531	hsa	hsa	hsa-miR-1910-3p	DHODH	0	0	0	0	1	0	0	1	2	6
MIRT462528	hsa	hsa	hsa-miR-6746-5p	DHODH	0	0	0	0	1	0	0	1	2	6
