# Supplementary material for: Bioinformatics analysis and experimental verification of the cancer-promoting effect of DHODH in clear cell renal cell carcinoma
Source: Sci Rep. 2024 May 25;14:11985. doi: 10.1038/s41598-024-62738-0 (PMC11127953; doi:10.1038/s41598-024-62738-0)
Supplement: Supplementary file 6 — Supplementary Table 5. [file 41598_2024_62738_MOESM6_ESM.xlsx]

## Sheet: hsa-miR-26b-5p的靶lncRNA（红色为与预后相关
#please cite:
miRNAid	miRNAname	geneID	geneName	geneType	chromosome	start	end	strand	clipExpNum	degraExpNum	RBP	merClass	miRseq	align	targetSeq	TDMDScore	phyloP	pancancerNum
MIMAT0000083	hsa-miR-26b-5p	ENSG00000272084	AL137127.1	lncRNA	chr1	19074557	19074575	-	3	0	AGO2	7mer-m8	ugGAUAGGACUUAAUGAACUu	| | |:| | |||||||	ggCCAGCUUCA--UACUUGAg	0.7898	1.516	0
MIMAT0000083	hsa-miR-26b-5p	ENSG00000234741	GAS5	lncRNA	chr1	173864170	173864190	-	45	0	AGO1-4,AGO2	7mer-m8	ugGAUAG-GACUUAAUGAACUu	|| || ||| |||||||||	cuCUCUCACUG-AUUACUUGAu	1.4064	3.872	3
MIMAT0000083	hsa-miR-26b-5p	ENSG00000206573	THUMPD3-AS1	lncRNA	chr3	9390309	9390329	-	3	0	AGO1-4,AGO2	8mer	uggaUAGGACUUAAUGAACUu	| || || |||||||	augaAUGGUGCUAUACUUGAa	0.8141	0.28	3
MIMAT0000083	hsa-miR-26b-5p	ENSG00000248092	NNT-AS1	lncRNA	chr5	43575345	43575365	-	1	0	AGO2	7mer-m8	uggauaggacuuaAUGAACUu	|| | |||||||	cccaaaaaccuccUACUUGAc	0.2775	0.179	11
MIMAT0000083	hsa-miR-26b-5p	ENSG00000228223	HCG11	lncRNA	chr6	26523450	26523466	+	9	0	AGO1,AGO1-4,AGO2	8mer	uggauaggacuuAAUGAACUu	| ||||||||	#NAME?	-0.1092	0.223	10
MIMAT0000083	hsa-miR-26b-5p	ENSG00000203875	SNHG5	lncRNA	chr6	85677166	85677186	-	1	0	AGO2	7mer-m8	uggauaggaCUUAAUGAACUu	| |: ||||||||	gugccacgaGGUUUACUUGAc	0.3692	-0.567	1
MIMAT0000083	hsa-miR-26b-5p	ENSG00000226816	AC005082.1	lncRNA	chr7	23207624	23207644	+	1	0	AGO2	8mer	uggauaggacuuAAUGAACUu	||||||||	caaaugaacuccUUACUUGAa	-0.4286	0.145	11
MIMAT0000083	hsa-miR-26b-5p	ENSG00000253187	HOXA10-AS	lncRNA	chr7	27168706	27168726	+	1	0	AGO2	7mer-m8	uggauaggacuuaAUGAACUu	|| | | |||||||	acuucccaaccucUACUUGAg	0.5912	-0.688	3
MIMAT0000083	hsa-miR-26b-5p	ENSG00000226380	AC016831.1	lncRNA	chr7	130877873	130877891	-	1	0	AGO1	7mer-m8	ugGAUAGGACUUAAUGAACUu	|||: ||||:: |||||||	gcCUG-CCUGGG-UACUUGAu	1.619	-0.163	3
MIMAT0000083	hsa-miR-26b-5p	ENSG00000245910	SNHG6	lncRNA	chr8	66922023	66922043	-	2	0	AGO1,AGO2	7mer-m8	uggauaggacuuAAUGAACUu	| ||||||||	aaaaugagcauuUUACUUGAu	-0.1905	0.274	3
MIMAT0000083	hsa-miR-26b-5p	ENSG00000245532	NEAT1	lncRNA	chr11	65437821	65437844	+	4	0	AGO1,AGO2	7mer-m8	ugGAUA-GGACU--UAAUGAACUu	|| | ||| | :||||||||	ugCUCUGCCUAAUGGUUACUUGAu	1.1765	-0.011	2
MIMAT0000083	hsa-miR-26b-5p	ENSG00000251562	MALAT1	lncRNA	chr11	65500103	65500125	+	36	2	AGO1-4,AGO2	8mer	ugGAUAGGACU--UAAUGAACUu	||| ||:: || | |||||||	acCAAUUUAGAAGAAUACUUGAa	1.4064	-0.245	2
MIMAT0000083	hsa-miR-26b-5p	ENSG00000280120	AC073857.1	TEC	chr12	123153000	123153022	-	2	0	AGO2	8mer	ugGAUAGGACUU--AAUGAACUu	|| | |||:| |||||||	ugCUUUGCUGGACGCUACUUGAa	1.1289	0.819	6
MIMAT0000083	hsa-miR-26b-5p	ENSG00000260534	AC100827.3	lncRNA	chr15	72591555	72591575	+	1	0	AGO1	8mer	uggauaggacuUAAUGAACUu	| | | |||||||||	ccaaaaacaccAUUACUUGAa	0.7701	-0.148	0
MIMAT0000083	hsa-miR-26b-5p	ENSG00000264772	AC016876.2	lncRNA	chr17	7577745	7577765	+	2	0	AGO1-4,AGO2	8mer	uggauaggACUUAAUGAACUu	| || |||||||	gucagaagUGUCCUACUUGAa	0.3825	-0.795	1
MIMAT0000083	hsa-miR-26b-5p	ENSG00000270091	AC015726.1	lncRNA	chr17	19896696	19896716	-	1	0	AGO2	8mer	uggauaggacuUAAUGAACUu	:||||||||	ugaauaaaauuGUUACUUGAa	-0.2381	1.036	2
MIMAT0000083	hsa-miR-26b-5p	ENSG00000215769	ARHGAP27P1-BPTFP1-KPNA2P3	lncRNA	chr17	64749786	64749809	-	1	0	AGO1-4	8mer	ugGAUAGGACUU--A-AUGAACUu	:|| ||||| | |||||||	uuUUACACUGAAACUAUACUUGAa	1.3303	3.034	1
MIMAT0000083	hsa-miR-26b-5p	ENSG00000268205	AC005261.1	lncRNA	chr19	57305196	57305215	+	1	0	AGO1-4	7mer-m8	uggauaggaCUUAAUGAACUu	|| ||| |||||||	cccaggaaaGAA-UACUUGAg	0.6804	0.235	2
MIMAT0000083	hsa-miR-26b-5p	ENSG00000223768	LINC00205	lncRNA	chr21	45296371	45296389	+	2	0	AGO1,AGO1-4	8mer	uggaUAGGACUUAAUGAACUu	:|||| | |||||||	uagaGUCCU--ACUACUUGAa	0.8723	-0.195	3
MIMAT0000083	hsa-miR-26b-5p	ENSG00000093100	AC016026.1	lncRNA	chr22	17789805	17789825	-	2	1	AGO2	8mer	ugGAUAGGACUUAAUGAACUu	||:|||::| | |||||||	acUUAUUUUUUAAUACUUGAa	1.5296	4.561	6
